# Supplementary material for: Investigating working memory updating processes of the human subcortex using 7T MRI
Source: eLife. 2025 Jun 25;13:RP97874. doi: 10.7554/eLife.97874 (PMC12194129; doi:10.7554/eLife.97874)
Supplement: Figure 2—source data 1. [file elife-97874-fig2-data1.csv]

sub	block_nr	trial_nr	condition	response	response_given	match	stimulus	color	WMstim	prev_color	switch	rt	correct	accuracy	response_dir	response_key
002	1.0	0		same	same	match	X	red	X		switch	0.7470231470651925			response_right	b
002	1.0	1	RefRepDifferent	different	different	mismatch	O	red	X	red	repeat	0.9532100050710142	1.0	True	response_left	r
002	1.0	2	ComSwiSame	same	same	match	O	blue	O	red	switch	0.9355760179460048	1.0	True	response_right	b
002	1.0	3	ComRepDifferent	different	different	mismatch	X	blue	O	blue	repeat	0.8172260113060474	1.0	True	response_left	r
002	1.0	4	ComRepDifferent	different	different	mismatch	X	blue	O	blue	repeat	0.8017869223840535	1.0	True	response_left	r
002	1.0	5	RefSwiSame	same	same	match	O	red	O	blue	switch	1.0685414969921112	1.0	True	response_right	b
002	1.0	6	ComSwiDifferent	different	different	mismatch	X	blue	O	red	switch	0.8170334603637457	1.0	True	response_left	r
002	1.0	7	RefSwiSame	same	same	match	O	red	O	blue	switch	0.8041861280798912	1.0	True	response_right	b
002	1.0	8	ComSwiDifferent	different	different	mismatch	X	blue	O	red	switch	0.673463508952409	1.0	True	response_left	r
002	1.0	9	RefSwiSame	same	same	match	O	red	O	blue	switch	1.5365620581433177	1.0	True	response_right	b
002	1.0	10	RefRepDifferent	different	different	mismatch	X	red	O	red	repeat	0.9550568331032993	1.0	True	response_left	r
002	1.0	11	ComSwiDifferent	different	different	mismatch	O	blue	X	red	switch	0.7229195600375533	1.0	True	response_left	r
002	1.0	12	ComRepDifferent	different	different	mismatch	O	blue	X	blue	repeat	0.6500123832374811	1.0	True	response_left	r
002	1.0	13	ComRepSame	same	same	match	X	blue	X	blue	repeat	1.335794109851122	1.0	True	response_right	b
002	1.0	14	ComRepDifferent	different	different	mismatch	O	blue	X	blue	repeat	0.8383781770244241	1.0	True	response_left	r
002	1.0	15	RefSwiDifferent	different	different	mismatch	O	red	X	blue	switch	0.8491270393133163	1.0	True	response_left	r
002	1.0	16	RefRepSame	same	same	match	O	red	O	red	repeat	0.9005292570218444	1.0	True	response_right	b
002	1.0	17	RefRepDifferent	different	different	mismatch	X	red	O	red	repeat	1.414958125911653	1.0	True	response_left	r
002	1.0	18	ComSwiSame	same	same	match	X	blue	X	red	switch	1.3387653790414331	1.0	True	response_right	b
002	1.0	19	RefSwiSame	same	same	match	X	red	X	blue	switch	0.6557241668924689	1.0	True	response_right	b
002	1.0	20	ComSwiSame	same	same	match	X	blue	X	red	switch	0.904406393878162	1.0	True	response_right	b
002	1.0	21	ComRepDifferent	different	different	mismatch	O	blue	X	blue	repeat	0.7370714396238327	1.0	True	response_left	r
002	1.0	22	RefSwiSame	same	same	match	X	red	X	blue	switch	0.9139937697909772	1.0	True	response_right	b
002	1.0	23	RefRepSame	same	same	match	X	red	X	red	repeat	0.5821133749559522	1.0	True	response_right	b
002	1.0	24	ComSwiDifferent	different	different	mismatch	O	blue	X	red	switch	1.5316742551513016	1.0	True	response_left	r
002	1.0	25	ComRepDifferent	different	different	mismatch	O	blue	X	blue	repeat	0.6847209190018475	1.0	True	response_left	r
002	1.0	26	ComRepSame	same	different	match	X	blue	X	blue	repeat	0.6880504582077265	0.0	False	response_left	r
002	1.0	27	RefSwiSame	same	same	match	X	red	X	blue	switch	0.6151645826175809	1.0	True	response_right	b
002	1.0	28	ComSwiSame	same	same	match	X	blue	X	red	switch	0.6303127058781683	1.0	True	response_right	b
002	1.0	29	RefSwiSame	same	same	match	X	red	X	blue	switch	0.6331677976995707	1.0	True	response_right	b
002	1.0	30	ComSwiDifferent	different	different	mismatch	O	blue	X	red	switch	0.9635860468260944	1.0	True	response_left	r
002	1.0	31	ComRepSame	same	same	match	X	blue	X	blue	repeat	0.4774060896597802	1.0	True	response_right	b
002	1.0	32	RefSwiDifferent	different	different	mismatch	O	red	X	blue	switch	0.9768219073303044	1.0	True	response_left	r
002	1.0	33	ComSwiDifferent	different	different	mismatch	X	blue	O	red	switch	0.8494248050265014	1.0	True	response_left	r
002	1.0	34	RefSwiSame	same	same	match	O	red	O	blue	switch	0.6861845520325005	1.0	True	response_right	b
002	1.0	35	RefRepDifferent	different	different	mismatch	X	red	O	red	repeat	1.1876797946169972	1.0	True	response_left	r
002	1.0	36	ComSwiDifferent	different	different	mismatch	O	blue	X	red	switch	0.9184619886800648	1.0	True	response_left	r
002	1.0	37	ComRepDifferent	different	different	mismatch	O	blue	X	blue	repeat	1.131673908792436	1.0	True	response_left	r
002	1.0	38	RefSwiDifferent	different	different	mismatch	O	red	X	blue	switch	1.6670226780697703	1.0	True	response_left	r
002	1.0	39	ComSwiSame	same	same	match	O	blue	O	red	switch	0.7503936900757253	1.0	True	response_right	b
002	1.0	40	RefSwiDifferent	different	different	mismatch	X	red	O	blue	switch	0.8851863136515021	1.0	True	response_left	r
002	1.0	41	ComSwiSame	same	same	match	X	blue	X	red	switch	0.7972120619378984	1.0	True	response_right	b
002	1.0	42	ComRepSame	same	same	match	X	blue	X	blue	repeat	0.6978892921470106	1.0	True	response_right	b
002	1.0	43	RefSwiSame	same	same	match	X	red	X	blue	switch	0.6524856011383235	1.0	True	response_right	b
002	1.0	44	RefRepDifferent	different	different	mismatch	O	red	X	red	repeat	1.0189133803360164	1.0	True	response_left	r
002	1.0	45	RefRepDifferent	different	different	mismatch	X	red	O	red	repeat	1.0342479581013322	1.0	True	response_left	r
002	1.0	46	RefRepSame	same	same	match	X	red	X	red	repeat	1.1700430563651023	1.0	True	response_right	b
002	1.0	47	ComSwiDifferent	different	different	mismatch	O	blue	X	red	switch	0.58585833478719	1.0	True	response_left	r
002	1.0	48	RefSwiSame	same	same	match	X	red	X	blue	switch	1.4867119318805635	1.0	True	response_right	b
002	1.0	49	RefRepSame	same	same	match	X	red	X	red	repeat	0.5880426028743386	1.0	True	response_right	b
002	1.0	50	RefRepSame	same	same	match	X	red	X	red	repeat	0.8294045720249414	1.0	True	response_right	b
002	1.0	51	RefRepDifferent	different	different	mismatch	O	red	X	red	repeat	0.8819304741919041	1.0	True	response_left	r
002	1.0	52	ComSwiSame	same	same	match	O	blue	O	red	switch	0.4801142439246177	1.0	True	response_right	b
002	1.0	53	RefSwiSame	same	same	match	O	red	O	blue	switch	1.0999586810357869	1.0	True	response_right	b
002	1.0	54	RefRepSame	same	same	match	O	red	O	red	repeat	0.5352782867848873	1.0	True	response_right	b
002	1.0	55	RefRepSame	same	same	match	O	red	O	red	repeat	0.7338248826563358	1.0	True	response_right	b
002	1.0	56	ComSwiDifferent	different	different	mismatch	X	blue	O	red	switch	1.481737572234124	1.0	True	response_left	r
002	1.0	57	ComRepDifferent	different	different	mismatch	X	blue	O	blue	repeat	1.4053241219371555	1.0	True	response_left	r
002	1.0	58	ComRepSame	same	different	match	O	blue	O	blue	repeat	0.9837203612551092	0.0	False	response_left	r
002	1.0	59	ComRepDifferent	different	different	mismatch	X	blue	O	blue	repeat	1.519203535746783	1.0	True	response_left	r
002	1.0	60	RefSwiSame	same	same	match	O	red	O	blue	switch	0.7534819231368601	1.0	True	response_right	b
002	1.0	61	RefRepDifferent	different	different	mismatch	X	red	O	red	repeat	0.9934057355858386	1.0	True	response_left	r
002	1.0	62	RefRepDifferent	different	different	mismatch	O	red	X	red	repeat	1.1523086950182917	1.0	True	response_left	r
002	1.0	63	ComSwiSame	same	same	match	O	blue	O	red	switch	0.9349397360347212	1.0	True	response_right	b
002	1.0	64	RefSwiSame	same	same	match	O	red	O	blue	switch	0.971903587691486	1.0	True	response_right	b
002	1.0	65	RefRepDifferent	different	different	mismatch	X	red	O	red	repeat	1.2495605070143938	1.0	True	response_left	r
002	1.0	66	RefRepDifferent	different	different	mismatch	O	red	X	red	repeat	1.4499330120161176	1.0	True	response_left	r
002	1.0	67	ComSwiSame	same	same	match	O	blue	O	red	switch	0.7442752672359347	1.0	True	response_right	b
002	1.0	68	ComRepDifferent	different	different	mismatch	X	blue	O	blue	repeat	1.5326884952373805	1.0	True	response_left	r
002	1.0	69	RefSwiDifferent	different	different	mismatch	X	red	O	blue	switch	1.8187191342003644	1.0	True	response_left	r
002	1.0	70	ComSwiDifferent	different	different	mismatch	O	blue	X	red	switch	0.9832069640979172	1.0	True	response_left	r
002	1.0	71	ComRepDifferent	different	different	mismatch	O	blue	X	blue	repeat	1.3324387110769749	1.0	True	response_left	r
002	1.0	72	ComRepSame	same	same	match	X	blue	X	blue	repeat	1.0365975880995393	1.0	True	response_right	b
002	1.0	73	ComRepDifferent	different	different	mismatch	O	blue	X	blue	repeat	1.0208131452091038	1.0	True	response_left	r
002	1.0	74	ComRepSame	same	different	match	X	blue	X	blue	repeat	1.554570744279772	0.0	False	response_left	r
002	1.0	76	RefSwiDifferent	different	different	mismatch	O	red	X	blue	switch	1.350194877013564	1.0	True	response_left	r
002	1.0	77	ComSwiSame	same	same	match	O	blue	O	red	switch	0.5843598200008273	1.0	True	response_right	b
002	1.0	78	ComRepSame	same	same	match	O	blue	O	blue	repeat	0.6814254429191351	1.0	True	response_right	b
002	1.0	79	ComRepSame	same	same	match	O	blue	O	blue	repeat	1.0008638529106977	1.0	True	response_right	b
002	1.0	80	ComRepSame	same	same	match	O	blue	O	blue	repeat	0.6141615970991552	1.0	True	response_right	b
002	1.0	81	ComRepDifferent	different	different	mismatch	X	blue	O	blue	repeat	0.7208225498907268	1.0	True	response_left	r
002	1.0	82	ComRepDifferent	different	different	mismatch	X	blue	O	blue	repeat	0.8097025891765952	1.0	True	response_left	r
002	1.0	83	RefSwiDifferent	different	different	mismatch	X	red	O	blue	switch	0.7487424402497709	1.0	True	response_left	r
002	1.0	84	RefRepDifferent	different	different	mismatch	O	red	X	red	repeat	1.3022634121589365	1.0	True	response_left	r
002	1.0	85	ComSwiSame	same	same	match	O	blue	O	red	switch	0.8976855520159006	1.0	True	response_right	b
002	1.0	86	ComRepSame	same	same	match	O	blue	O	blue	repeat	0.8023136351257563	1.0	True	response_right	b
002	1.0	87	RefSwiDifferent	different	different	mismatch	X	red	O	blue	switch	1.0026018829084933	1.0	True	response_left	r
002	1.0	88	RefRepSame	same	same	match	X	red	X	red	repeat	1.3561648959293962	1.0	True	response_right	b
002	1.0	89	RefRepDifferent	different	different	mismatch	O	red	X	red	repeat	1.1991140297614038	1.0	True	response_left	r
002	1.0	90	ComSwiSame	same	same	match	O	blue	O	red	switch	1.0517941983416677	1.0	True	response_right	b
002	1.0	92	RefSwiDifferent	different	different	mismatch	X	red	O	blue	switch	0.898541759699583	1.0	True	response_left	r
002	1.0	93	ComSwiSame	same	same	match	X	blue	X	red	switch	0.7694524531252682	1.0	True	response_right	b
002	1.0	95	RefSwiSame	same	different	match	X	red	X	blue	switch	1.70526251103729	0.0	False	response_left	r
002	1.0	96	ComSwiSame	same	same	match	X	blue	X	red	switch	0.7676253281533718	1.0	True	response_right	b
002	1.0	97	RefSwiDifferent	different	different	mismatch	O	red	X	blue	switch	1.0863024098798633	1.0	True	response_left	r
002	1.0	98	ComSwiDifferent	different	different	mismatch	X	blue	O	red	switch	0.6867849878035486	1.0	True	response_left	r
002	1.0	99	ComRepSame	same	same	match	O	blue	O	blue	repeat	0.9976149313151836	1.0	True	response_right	b
002	1.0	100	RefSwiDifferent	different	different	mismatch	X	red	O	blue	switch	0.7206769352778792	1.0	True	response_left	r
002	1.0	101	ComSwiDifferent	different	different	mismatch	O	blue	X	red	switch	1.4231596309691668	1.0	True	response_left	r
002	1.0	102	RefSwiSame	same	same	match	X	red	X	blue	switch	0.605404847767204	1.0	True	response_right	b
002	1.0	103	RefRepDifferent	different	different	mismatch	O	red	X	red	repeat	0.7317398898303509	1.0	True	response_left	r
002	1.0	104	RefRepDifferent	different	different	mismatch	X	red	O	red	repeat	0.6460672318935394	1.0	True	response_left	r
002	1.0	105	ComSwiSame	same	same	match	X	blue	X	red	switch	0.9011121657676996	1.0	True	response_right	b
002	1.0	106	RefSwiSame	same	same	match	X	red	X	blue	switch	0.9847230836749076	1.0	True	response_right	b
002	1.0	107	RefRepSame	same	same	match	X	red	X	red	repeat	0.8328606770373881	1.0	True	response_right	b
002	1.0	108	ComSwiDifferent	different	different	mismatch	O	blue	X	red	switch	0.8224973003380001	1.0	True	response_left	r
002	1.0	109	ComRepSame	same	same	match	X	blue	X	blue	repeat	0.7664684639312327	1.0	True	response_right	b
002	1.0	110	RefSwiDifferent	different	different	mismatch	O	red	X	blue	switch	1.5310263941064477	1.0	True	response_left	r
002	1.0	111	RefRepSame	same	same	match	O	red	O	red	repeat	0.9186873720027506	1.0	True	response_right	b
002	1.0	112	RefRepDifferent	different	different	mismatch	X	red	O	red	repeat	1.4314609169960022	1.0	True	response_left	r
002	1.0	114	ComRepSame	same	same	match	X	blue	X	blue	repeat	1.1338193020783365	1.0	True	response_right	b
002	1.0	115	RefSwiDifferent	different	different	mismatch	O	red	X	blue	switch	1.0064966212958095	1.0	True	response_left	r
002	1.0	116	ComSwiDifferent	different	different	mismatch	X	blue	O	red	switch	1.3388877171091735	1.0	True	response_left	r
002	1.0	117	ComRepSame	same	same	match	O	blue	O	blue	repeat	0.5191216859966516	1.0	True	response_right	b
002	1.0	118	RefSwiDifferent	different	different	mismatch	X	red	O	blue	switch	1.3645744589157405	1.0	True	response_left	r
002	1.0	119	ComSwiSame	same	same	match	X	blue	X	red	switch	1.1932397107593715	1.0	True	response_right	b
002	1.0	120	RefSwiDifferent	different	different	mismatch	O	red	X	blue	switch	1.9330272688530383	1.0	True	response_left	r
002	1.0	121	RefRepSame	same	same	match	O	red	O	red	repeat	0.73480728501454	1.0	True	response_right	b
002	1.0	123	RefRepSame	same	same	match	O	red	O	red	repeat	0.6520348633639514	1.0	True	response_right	b
002	1.0	125	RefSwiDifferent	different	different	mismatch	X	red	O	blue	switch	1.4037639731541276	1.0	True	response_left	r
002	1.0	126	RefRepSame	same	same	match	X	red	X	red	repeat	0.8850758620537817	1.0	True	response_right	b
002	1.0	127	RefRepSame	same	same	match	X	red	X	red	repeat	0.7327854256145656	1.0	True	response_right	b
002	1.0	128	RefRepSame	same	same	match	X	red	X	red	repeat	1.1629904191941025	1.0	True	response_right	b
002	2.0	130	RefRepSame	same	same	match	O	red	O	red	repeat	0.649874655995518	1.0	True	response_right	b
002	2.0	131	ComSwiDifferent	different	different	mismatch	X	blue	O	red	switch	0.6504382700659335	1.0	True	response_left	r
002	2.0	132	RefSwiSame	same	same	match	O	red	O	blue	switch	0.8012374080717564	1.0	True	response_right	b
002	2.0	133	RefRepDifferent	different	different	mismatch	X	red	O	red	repeat	1.0196734010241926	1.0	True	response_left	r
002	2.0	134	ComSwiSame	same	same	match	X	blue	X	red	switch	0.6825855253264308	1.0	True	response_right	b
002	2.0	135	RefSwiSame	same	same	match	X	red	X	blue	switch	0.904061261098832	1.0	True	response_right	b
002	2.0	136	RefRepSame	same	same	match	X	red	X	red	repeat	0.5973064466379583	1.0	True	response_right	b
002	2.0	137	ComSwiDifferent	different	different	mismatch	O	blue	X	red	switch	0.7140653161332011	1.0	True	response_left	r
002	2.0	138	RefSwiSame	same	same	match	X	red	X	blue	switch	0.539847866166383	1.0	True	response_right	b
002	2.0	139	ComSwiSame	same	same	match	X	blue	X	red	switch	1.115974719170481	1.0	True	response_right	b
002	2.0	140	ComRepSame	same	same	match	X	blue	X	blue	repeat	0.8004575790837407	1.0	True	response_right	b
002	2.0	141	RefSwiSame	same	same	match	X	red	X	blue	switch	0.6794204846955836	1.0	True	response_right	b
002	2.0	142	ComSwiDifferent	different	different	mismatch	O	blue	X	red	switch	0.63327666092664	1.0	True	response_left	r
002	2.0	143	ComRepSame	same	same	match	X	blue	X	blue	repeat	0.6334478287026286	1.0	True	response_right	b
002	2.0	144	ComRepDifferent	different	different	mismatch	O	blue	X	blue	repeat	0.909790907986462	1.0	True	response_left	r
002	2.0	145	RefSwiDifferent	different	different	mismatch	O	red	X	blue	switch	1.4929965548217297	1.0	True	response_left	r
002	2.0	146	ComSwiDifferent	different	different	mismatch	X	blue	O	red	switch	1.2400106471031904	1.0	True	response_left	r
002	2.0	147	RefSwiSame	same	same	match	O	red	O	blue	switch	0.6041689570993185	1.0	True	response_right	b
002	2.0	148	ComSwiSame	same	same	match	O	blue	O	red	switch	0.7308281967416406	1.0	True	response_right	b
002	2.0	149	RefSwiDifferent	different	different	mismatch	X	red	O	blue	switch	1.251244517043233	1.0	True	response_left	r
002	2.0	150	ComSwiSame	same	same	match	X	blue	X	red	switch	0.6342112072743475	1.0	True	response_right	b
002	2.0	151	RefSwiSame	same	same	match	X	red	X	blue	switch	0.6051259567029774	1.0	True	response_right	b
002	2.0	152	RefRepSame	same	same	match	X	red	X	red	repeat	0.6588630992919207	1.0	True	response_right	b
002	2.0	153	RefRepDifferent	different	different	mismatch	O	red	X	red	repeat	0.6871791956946254	1.0	True	response_left	r
002	2.0	154	ComSwiDifferent	different	different	mismatch	X	blue	O	red	switch	0.8187722722068429	1.0	True	response_left	r
002	2.0	155	ComRepDifferent	different	different	mismatch	X	blue	O	blue	repeat	1.0177914970554411	1.0	True	response_left	r
002	2.0	156	RefSwiDifferent	different	different	mismatch	X	red	O	blue	switch	0.8302021468989551	1.0	True	response_left	r
002	2.0	157	ComSwiSame	same	same	match	X	blue	X	red	switch	0.7297790949232876	1.0	True	response_right	b
002	2.0	158	RefSwiDifferent	different	different	mismatch	O	red	X	blue	switch	0.8661791319027543	1.0	True	response_left	r
002	2.0	159	RefRepDifferent	different	different	mismatch	X	red	O	red	repeat	0.8873058608733118	1.0	True	response_left	r
002	2.0	160	RefRepDifferent	different	different	mismatch	O	red	X	red	repeat	0.9333803257904948	1.0	True	response_left	r
002	2.0	161	ComSwiSame	same	same	match	O	blue	O	red	switch	0.980784272775054	1.0	True	response_right	b
002	2.0	162	RefSwiDifferent	different	different	mismatch	X	red	O	blue	switch	0.8679076940752566	1.0	True	response_left	r
002	2.0	163	RefRepSame	same	same	match	X	red	X	red	repeat	0.6322538950480521	1.0	True	response_right	b
002	2.0	164	RefRepSame	same	same	match	X	red	X	red	repeat	0.6834735460579395	1.0	True	response_right	b
002	2.0	165	ComSwiDifferent	different	different	mismatch	O	blue	X	red	switch	1.1171222194097936	1.0	True	response_left	r
002	2.0	166	ComRepSame	same	same	match	X	blue	X	blue	repeat	0.6354139209724963	1.0	True	response_right	b
002	2.0	167	ComRepDifferent	different	different	mismatch	O	blue	X	blue	repeat	0.699864799156785	1.0	True	response_left	r
002	2.0	168	ComRepDifferent	different	different	mismatch	O	blue	X	blue	repeat	0.659895911347121	1.0	True	response_left	r
002	2.0	169	ComRepSame	same	same	match	X	blue	X	blue	repeat	0.6126754339784384	1.0	True	response_right	b
002	2.0	170	RefSwiSame	same	same	match	X	red	X	blue	switch	0.6995568261481822	1.0	True	response_right	b
002	2.0	171	ComSwiDifferent	different	different	mismatch	O	blue	X	red	switch	0.8872559568844736	1.0	True	response_left	r
002	2.0	172	RefSwiSame	same	same	match	X	red	X	blue	switch	0.6824409780092537	1.0	True	response_right	b
002	2.0	173	RefRepDifferent	different	different	mismatch	O	red	X	red	repeat	1.6514465189538896	1.0	True	response_left	r
002	2.0	174	ComSwiDifferent	different	different	mismatch	X	blue	O	red	switch	1.2033018795773387	1.0	True	response_left	r
002	2.0	175	ComRepSame	same	same	match	O	blue	O	blue	repeat	0.7975118360482156	1.0	True	response_right	b
002	2.0	176	RefSwiDifferent	different	different	mismatch	X	red	O	blue	switch	0.6843676110729575	1.0	True	response_left	r
002	2.0	177	RefRepSame	same	same	match	X	red	X	red	repeat	0.6486485400237143	1.0	True	response_right	b
002	2.0	178	RefRepDifferent	different	different	mismatch	O	red	X	red	repeat	1.2365808570757508	1.0	True	response_left	r
002	2.0	179	ComSwiDifferent	different	different	mismatch	X	blue	O	red	switch	1.26972729107365	1.0	True	response_left	r
002	2.0	180	RefSwiDifferent	different	different	mismatch	X	red	O	blue	switch	1.41860732389614	1.0	True	response_left	r
002	2.0	181	ComSwiSame	same	same	match	X	blue	X	red	switch	1.1144248940981925	1.0	True	response_right	b
002	2.0	182	ComRepSame	same	same	match	X	blue	X	blue	repeat	1.2193500609137118	1.0	True	response_right	b
002	2.0	183	RefSwiSame	same	same	match	X	red	X	blue	switch	0.6655134307220578	1.0	True	response_right	b
002	2.0	184	RefRepSame	same	same	match	X	red	X	red	repeat	0.6843551970086992	1.0	True	response_right	b
002	2.0	185	ComSwiSame	same	same	match	X	blue	X	red	switch	1.0470940237864852	1.0	True	response_right	b
002	2.0	186	RefSwiSame	same	same	match	X	red	X	blue	switch	0.5825327122583985	1.0	True	response_right	b
002	2.0	187	RefRepDifferent	different	different	mismatch	O	red	X	red	repeat	1.070796272251755	1.0	True	response_left	r
002	2.0	188	RefRepDifferent	different	different	mismatch	X	red	O	red	repeat	1.3902657679282129	1.0	True	response_left	r
002	2.0	189	ComSwiSame	same	same	match	X	blue	X	red	switch	0.6016781041398644	1.0	True	response_right	b
002	2.0	190	ComRepSame	same	same	match	X	blue	X	blue	repeat	0.6233088090084493	1.0	True	response_right	b
002	2.0	191	ComRepDifferent	different	different	mismatch	O	blue	X	blue	repeat	0.6009593121707439	1.0	True	response_left	r
002	2.0	192	RefSwiSame	same	same	match	X	red	X	blue	switch	0.5709285950288177	1.0	True	response_right	b
002	2.0	194	RefSwiSame	same	same	match	X	red	X	blue	switch	0.5357503909617662	1.0	True	response_right	b
002	2.0	195	ComSwiSame	same	same	match	X	blue	X	red	switch	0.6513162823393941	1.0	True	response_right	b
002	2.0	196	ComRepSame	same	same	match	X	blue	X	blue	repeat	0.5847618216648698	1.0	True	response_right	b
002	2.0	197	RefSwiDifferent	different	different	mismatch	O	red	X	blue	switch	1.069408420007676	1.0	True	response_left	r
002	2.0	198	RefRepDifferent	different	different	mismatch	X	red	O	red	repeat	0.8338364772498608	1.0	True	response_left	r
002	2.0	199	RefRepDifferent	different	different	mismatch	O	red	X	red	repeat	0.7358776181936264	1.0	True	response_left	r
002	2.0	200	RefRepDifferent	different	different	mismatch	X	red	O	red	repeat	1.2169963270425797	1.0	True	response_left	r
002	2.0	201	ComSwiSame	same	same	match	X	blue	X	red	switch	1.1485761408694088	1.0	True	response_right	b
002	2.0	202	RefSwiSame	same	same	match	X	red	X	blue	switch	0.683988755568862	1.0	True	response_right	b
002	2.0	203	RefRepSame	same	same	match	X	red	X	red	repeat	0.8042137799784541	1.0	True	response_right	b
002	2.0	204	ComSwiSame	same	same	match	X	blue	X	red	switch	0.60055474890396	1.0	True	response_right	b
002	2.0	205	ComRepDifferent	different	different	mismatch	O	blue	X	blue	repeat	0.7985803280025721	1.0	True	response_left	r
002	2.0	207	ComRepDifferent	different	different	mismatch	O	blue	X	blue	repeat	0.8704868638888001	1.0	True	response_left	r
002	2.0	208	ComRepDifferent	different	different	mismatch	O	blue	X	blue	repeat	0.8527098800987005	1.0	True	response_left	r
002	2.0	209	ComRepSame	same	same	match	X	blue	X	blue	repeat	1.3345573702827096	1.0	True	response_right	b
002	2.0	210	RefSwiDifferent	different	different	mismatch	O	red	X	blue	switch	0.7861658311448991	1.0	True	response_left	r
002	2.0	211	RefRepSame	same	different	match	O	red	O	red	repeat	0.8484817617572844	0.0	False	response_left	r
002	2.0	212	ComSwiDifferent	different	different	mismatch	X	blue	O	red	switch	0.78518126020208	1.0	True	response_left	r
002	2.0	213	ComRepSame	same	same	match	O	blue	O	blue	repeat	0.700854164082557	1.0	True	response_right	b
002	2.0	214	ComRepDifferent	different	different	mismatch	X	blue	O	blue	repeat	0.5687237810343504	1.0	True	response_left	r
002	2.0	215	RefSwiSame	same	same	match	O	red	O	blue	switch	1.0140399639494715	1.0	True	response_right	b
002	2.0	217	RefSwiDifferent	different	different	mismatch	X	red	O	blue	switch	1.4520486048422754	1.0	True	response_left	r
002	2.0	218	ComSwiSame	same	same	match	X	blue	X	red	switch	0.7349144318141043	1.0	True	response_right	b
002	2.0	219	ComRepSame	same	same	match	X	blue	X	blue	repeat	0.6148825287818909	1.0	True	response_right	b
002	2.0	220	RefSwiSame	same	same	match	X	red	X	blue	switch	0.7156972270458937	1.0	True	response_right	b
002	2.0	221	ComSwiDifferent	different	different	mismatch	O	blue	X	red	switch	0.7989412699826062	1.0	True	response_left	r
002	2.0	222	RefSwiDifferent	different	different	mismatch	O	red	X	blue	switch	1.2427039253525436	1.0	True	response_left	r
002	2.0	223	ComSwiSame	same	same	match	O	blue	O	red	switch	0.7992932400666177	1.0	True	response_right	b
002	2.0	224	ComRepDifferent	different	different	mismatch	X	blue	O	blue	repeat	0.8837431692518294	1.0	True	response_left	r
002	2.0	225	ComRepSame	same	same	match	O	blue	O	blue	repeat	0.6686281287111342	1.0	True	response_right	b
002	2.0	227	ComRepSame	same	same	match	O	blue	O	blue	repeat	0.5205006212927401	1.0	True	response_right	b
002	2.0	228	RefSwiSame	same	same	match	O	red	O	blue	switch	0.9137150989845396	1.0	True	response_right	b
002	2.0	229	ComSwiSame	same	same	match	O	blue	O	red	switch	0.6346202562563121	1.0	True	response_right	b
002	2.0	230	RefSwiDifferent	different	different	mismatch	X	red	O	blue	switch	1.5854510450735688	1.0	True	response_left	r
002	2.0	231	RefRepDifferent	different	different	mismatch	O	red	X	red	repeat	0.817014625761658	1.0	True	response_left	r
002	2.0	232	RefRepSame	same	same	match	O	red	O	red	repeat	1.1892454219050703	1.0	True	response_right	b
002	2.0	233	RefRepDifferent	different	different	mismatch	X	red	O	red	repeat	0.6838618703186512	1.0	True	response_left	r
002	2.0	234	RefRepDifferent	different	different	mismatch	O	red	X	red	repeat	0.9675001399591564	1.0	True	response_left	r
002	2.0	235	ComSwiDifferent	different	different	mismatch	X	blue	O	red	switch	1.1828816840425134	1.0	True	response_left	r
002	2.0	236	ComRepDifferent	different	same	mismatch	X	blue	O	blue	repeat	1.553513313177973	0.0	False	response_right	b
002	2.0	237	RefSwiDifferent	different	same	mismatch	X	red	O	blue	switch	0.8830419811420143	0.0	False	response_right	b
002	2.0	238	ComSwiDifferent	different	different	mismatch	O	blue	X	red	switch	0.9504156350158156	1.0	True	response_left	r
002	2.0	239	ComRepDifferent	different	different	mismatch	O	blue	X	blue	repeat	0.6336611211299896	1.0	True	response_left	r
002	2.0	240	ComRepSame	same	same	match	X	blue	X	blue	repeat	0.6538530248217285	1.0	True	response_right	b
002	2.0	241	ComRepSame	same	same	match	X	blue	X	blue	repeat	0.5500154485926032	1.0	True	response_right	b
002	2.0	242	ComRepDifferent	different	different	mismatch	O	blue	X	blue	repeat	0.7499691401608288	1.0	True	response_left	r
002	2.0	243	RefSwiDifferent	different	different	mismatch	O	red	X	blue	switch	1.1705657336860895	1.0	True	response_left	r
002	2.0	244	RefRepDifferent	different	different	mismatch	X	red	O	red	repeat	0.6209329888224602	1.0	True	response_left	r
002	2.0	245	RefRepSame	same	same	match	X	red	X	red	repeat	0.9338959930464624	1.0	True	response_right	b
002	2.0	247	ComSwiDifferent	different	different	mismatch	X	blue	O	red	switch	1.0681067700497806	1.0	True	response_left	r
002	2.0	249	RefSwiDifferent	different	different	mismatch	X	red	O	blue	switch	1.583584690000862	1.0	True	response_left	r
002	2.0	250	RefRepSame	same	same	match	X	red	X	red	repeat	0.8341818260960281	1.0	True	response_right	b
002	2.0	251	RefRepSame	same	same	match	X	red	X	red	repeat	0.700537784025073	1.0	True	response_right	b
002	2.0	252	ComSwiDifferent	different	different	mismatch	O	blue	X	red	switch	1.2145965732634068	1.0	True	response_left	r
002	2.0	255	RefRepSame	same	different	match	O	red	O	red	repeat	1.871193347964436	0.0	False	response_left	r
002	2.0	256	RefRepSame	same	same	match	O	red	O	red	repeat	0.6373428618535399	1.0	True	response_right	b
002	2.0	257	RefRepSame	same	same	match	O	red	O	red	repeat	0.5527790882624686	1.0	True	response_right	b
003	1.0	0		same	different	match	O	red	O		switch	1.1378999538719654			response_left	r
003	1.0	1	RefRepDifferent	different	different	mismatch	X	red	O	red	repeat	0.865897508803755	1.0	True	response_left	r
003	1.0	2	RefRepSame	same	same	match	X	red	X	red	repeat	1.5487710328307005	1.0	True	response_right	b
003	1.0	3	ComSwiSame	same	same	match	X	blue	X	red	switch	1.3503703640308231	1.0	True	response_right	b
003	1.0	4	ComRepSame	same	same	match	X	blue	X	blue	repeat	0.5040757949464023	1.0	True	response_right	b
003	1.0	5	ComRepDifferent	different	same	mismatch	O	blue	X	blue	repeat	0.4014535502064973	0.0	False	response_right	b
003	1.0	6	RefSwiDifferent	different	different	mismatch	O	red	X	blue	switch	0.8526927751954645	1.0	True	response_left	r
003	1.0	7	ComSwiSame	same	same	match	O	blue	O	red	switch	0.6988240841310471	1.0	True	response_right	b
003	1.0	8	RefSwiSame	same	same	match	O	red	O	blue	switch	0.8372010309249163	1.0	True	response_right	b
003	1.0	9	ComSwiSame	same	same	match	O	blue	O	red	switch	0.5318657159805298	1.0	True	response_right	b
003	1.0	10	RefSwiSame	same	same	match	O	red	O	blue	switch	0.7493020240217447	1.0	True	response_right	b
003	1.0	11	ComSwiSame	same	same	match	O	blue	O	red	switch	0.4514982460532337	1.0	True	response_right	b
003	1.0	12	RefSwiSame	same	same	match	O	red	O	blue	switch	0.4712154408916831	1.0	True	response_right	b
003	1.0	13	ComSwiSame	same	same	match	O	blue	O	red	switch	0.6871696331072599	1.0	True	response_right	b
003	1.0	14	RefSwiDifferent	different	different	mismatch	X	red	O	blue	switch	0.6159279781859368	1.0	True	response_left	r
003	1.0	15	RefRepSame	same	same	match	X	red	X	red	repeat	0.782447992824018	1.0	True	response_right	b
003	1.0	16	ComSwiDifferent	different	different	mismatch	O	blue	X	red	switch	0.7545636349823326	1.0	True	response_left	r
003	1.0	17	RefSwiDifferent	different	same	mismatch	O	red	X	blue	switch	1.136431880062446	0.0	False	response_right	b
003	1.0	18	ComSwiSame	same	same	match	O	blue	O	red	switch	0.7986813199240714	1.0	True	response_right	b
003	1.0	19	RefSwiSame	same	same	match	O	red	O	blue	switch	1.102066706866026	1.0	True	response_right	b
003	1.0	20	RefRepDifferent	different	different	mismatch	X	red	O	red	repeat	0.7156253471039236	1.0	True	response_left	r
003	1.0	21	ComSwiSame	same	same	match	X	blue	X	red	switch	0.6205156210344285	1.0	True	response_right	b
003	1.0	22	ComRepDifferent	different	different	mismatch	O	blue	X	blue	repeat	0.9541435891296716	1.0	True	response_left	r
003	1.0	23	RefSwiSame	same	same	match	X	red	X	blue	switch	0.5394135948736221	1.0	True	response_right	b
003	1.0	24	RefRepSame	same	same	match	X	red	X	red	repeat	0.4852566379122436	1.0	True	response_right	b
003	1.0	25	RefRepDifferent	different	same	mismatch	O	red	X	red	repeat	1.0365917270537466	0.0	False	response_right	b
003	1.0	26	RefRepSame	same	different	match	O	red	O	red	repeat	0.933089405996725	0.0	False	response_left	r
003	1.0	27	RefRepDifferent	different	different	mismatch	X	red	O	red	repeat	0.8720533098094165	1.0	True	response_left	r
003	1.0	28	RefRepSame	same	same	match	X	red	X	red	repeat	0.8660110221244395	1.0	True	response_right	b
003	1.0	29	ComSwiDifferent	different	different	mismatch	O	blue	X	red	switch	0.7535045528784394	1.0	True	response_left	r
003	1.0	30	RefSwiSame	same	same	match	X	red	X	blue	switch	0.8379406288731843	1.0	True	response_right	b
003	1.0	31	RefRepSame	same	same	match	X	red	X	red	repeat	0.5849266829900444	1.0	True	response_right	b
003	1.0	32	ComSwiDifferent	different	different	mismatch	O	blue	X	red	switch	0.3882687671575695	1.0	True	response_left	r
003	1.0	33	RefSwiDifferent	different	same	mismatch	O	red	X	blue	switch	0.7839132589288056	0.0	False	response_right	b
003	1.0	34	ComSwiSame	same	same	match	O	blue	O	red	switch	0.5327010750770569	1.0	True	response_right	b
003	1.0	35	RefSwiSame	same	same	match	O	red	O	blue	switch	0.5341525599360466	1.0	True	response_right	b
003	1.0	36	ComSwiDifferent	different	different	mismatch	X	blue	O	red	switch	0.6343385360669345	1.0	True	response_left	r
003	1.0	37	RefSwiDifferent	different	same	mismatch	X	red	O	blue	switch	0.7188726780004799	0.0	False	response_right	b
003	1.0	38	RefRepSame	same	same	match	X	red	X	red	repeat	1.0378084930125624	1.0	True	response_right	b
003	1.0	39	ComSwiDifferent	different	different	mismatch	O	blue	X	red	switch	0.7539602890610695	1.0	True	response_left	r
003	1.0	40	ComRepSame	same	different	match	X	blue	X	blue	repeat	1.1159537199418992	0.0	False	response_left	r
003	1.0	41	RefSwiDifferent	different	different	mismatch	O	red	X	blue	switch	0.8031718030106276	1.0	True	response_left	r
003	1.0	42	ComSwiSame	same	same	match	O	blue	O	red	switch	0.4699611281976104	1.0	True	response_right	b
003	1.0	43	ComRepDifferent	different	different	mismatch	X	blue	O	blue	repeat	0.6188810379244387	1.0	True	response_left	r
003	1.0	44	RefSwiDifferent	different	different	mismatch	X	red	O	blue	switch	1.068839173996821	1.0	True	response_left	r
003	1.0	45	ComSwiSame	same	same	match	X	blue	X	red	switch	0.6160612788517028	1.0	True	response_right	b
003	1.0	46	ComRepDifferent	different	different	mismatch	O	blue	X	blue	repeat	0.7093943620566279	1.0	True	response_left	r
003	1.0	47	RefSwiDifferent	different	different	mismatch	O	red	X	blue	switch	1.0193558470346034	1.0	True	response_left	r
003	1.0	48	RefRepDifferent	different	different	mismatch	X	red	O	red	repeat	0.8517707369755954	1.0	True	response_left	r
003	1.0	49	ComSwiDifferent	different	same	mismatch	O	blue	X	red	switch	0.7343640020117164	0.0	False	response_right	b
003	1.0	50	ComRepDifferent	different	different	mismatch	O	blue	X	blue	repeat	0.7989302249625325	1.0	True	response_left	r
003	1.0	51	RefSwiDifferent	different	different	mismatch	O	red	X	blue	switch	1.4662494449876249	1.0	True	response_left	r
003	1.0	52	ComSwiSame	same	same	match	O	blue	O	red	switch	0.8474714758340269	1.0	True	response_right	b
003	1.0	53	RefSwiDifferent	different	different	mismatch	X	red	O	blue	switch	0.9536844789981842	1.0	True	response_left	r
003	1.0	54	RefRepDifferent	different	different	mismatch	O	red	X	red	repeat	1.0853248939383775	1.0	True	response_left	r
003	1.0	55	RefRepDifferent	different	different	mismatch	X	red	O	red	repeat	0.7138001178391278	1.0	True	response_left	r
003	1.0	56	ComSwiDifferent	different	different	mismatch	O	blue	X	red	switch	1.0475946839433163	1.0	True	response_left	r
003	1.0	57	ComRepDifferent	different	different	mismatch	O	blue	X	blue	repeat	0.7499015028588474	1.0	True	response_left	r
003	1.0	58	RefSwiDifferent	different	different	mismatch	O	red	X	blue	switch	1.049360885983333	1.0	True	response_left	r
003	1.0	59	ComSwiSame	same	same	match	O	blue	O	red	switch	0.7346841990947723	1.0	True	response_right	b
003	1.0	60	RefSwiSame	same	same	match	O	red	O	blue	switch	0.6515948320738971	1.0	True	response_right	b
003	1.0	61	ComSwiDifferent	different	different	mismatch	X	blue	O	red	switch	0.4812760970089584	1.0	True	response_left	r
003	1.0	62	RefSwiDifferent	different	same	mismatch	X	red	O	blue	switch	1.038302660919726	0.0	False	response_right	b
003	1.0	63	ComSwiSame	same	same	match	X	blue	X	red	switch	0.6172269620001316	1.0	True	response_right	b
003	1.0	64	RefSwiDifferent	different	different	mismatch	O	red	X	blue	switch	0.721816771896556	1.0	True	response_left	r
003	1.0	65	RefRepSame	same	same	match	O	red	O	red	repeat	0.4033206831663847	1.0	True	response_right	b
003	1.0	66	ComSwiSame	same	same	match	O	blue	O	red	switch	0.5526929770130664	1.0	True	response_right	b
003	1.0	67	ComRepDifferent	different	different	mismatch	X	blue	O	blue	repeat	0.7804891199339181	1.0	True	response_left	r
003	1.0	68	ComRepSame	same	different	match	O	blue	O	blue	repeat	0.6064235838130116	0.0	False	response_left	r
003	1.0	69	RefSwiDifferent	different	same	mismatch	X	red	O	blue	switch	0.6692817329894751	0.0	False	response_right	b
003	1.0	70	RefRepSame	same	same	match	X	red	X	red	repeat	0.4488521639723331	1.0	True	response_right	b
003	1.0	71	ComSwiDifferent	different	different	mismatch	O	blue	X	red	switch	0.6986241838894784	1.0	True	response_left	r
003	1.0	72	ComRepDifferent	different	different	mismatch	O	blue	X	blue	repeat	1.5331849278882146	1.0	True	response_left	r
003	1.0	73	RefSwiSame	same	same	match	X	red	X	blue	switch	1.0377651280723512	1.0	True	response_right	b
003	1.0	74	RefRepDifferent	different	different	mismatch	O	red	X	red	repeat	0.8386156579945236	1.0	True	response_left	r
003	1.0	75	RefRepDifferent	different	different	mismatch	X	red	O	red	repeat	0.9863785190973432	1.0	True	response_left	r
003	1.0	76	RefRepSame	same	same	match	X	red	X	red	repeat	0.9529966439586132	1.0	True	response_right	b
003	1.0	77	RefRepSame	same	same	match	X	red	X	red	repeat	0.5836093800608069	1.0	True	response_right	b
003	1.0	78	RefRepDifferent	different	different	mismatch	O	red	X	red	repeat	0.7390862139873207	1.0	True	response_left	r
003	1.0	79	ComSwiSame	same	same	match	O	blue	O	red	switch	0.6705895180348307	1.0	True	response_right	b
003	1.0	80	ComRepDifferent	different	same	mismatch	X	blue	O	blue	repeat	0.7700267448090017	0.0	False	response_right	b
003	1.0	81	ComRepSame	same	different	match	O	blue	O	blue	repeat	0.5853977301158011	0.0	False	response_left	r
003	1.0	82	ComRepDifferent	different	same	mismatch	X	blue	O	blue	repeat	0.8313671629875898	0.0	False	response_right	b
003	1.0	83	ComRepDifferent	different	same	mismatch	X	blue	O	blue	repeat	0.5050208480097353	0.0	False	response_right	b
003	1.0	84	RefSwiDifferent	different	same	mismatch	X	red	O	blue	switch	0.6496243921574205	0.0	False	response_right	b
003	1.0	85	RefRepSame	same	same	match	X	red	X	red	repeat	0.5817473388742656	1.0	True	response_right	b
003	1.0	86	RefRepDifferent	different	different	mismatch	O	red	X	red	repeat	0.6673720660619438	1.0	True	response_left	r
003	1.0	87	RefRepDifferent	different	same	mismatch	X	red	O	red	repeat	0.5680600099731237	0.0	False	response_right	b
003	1.0	88	RefRepSame	same	same	match	X	red	X	red	repeat	1.083325465908274	1.0	True	response_right	b
003	1.0	89	ComSwiSame	same	different	match	X	blue	X	red	switch	0.6520137940533459	0.0	False	response_left	r
003	1.0	90	ComRepDifferent	different	different	mismatch	O	blue	X	blue	repeat	1.45073504303582	1.0	True	response_left	r
003	1.0	91	ComRepDifferent	different	different	mismatch	O	blue	X	blue	repeat	0.7553916489705443	1.0	True	response_left	r
003	1.0	92	RefSwiSame	same	same	match	X	red	X	blue	switch	0.854007164016366	1.0	True	response_right	b
003	1.0	93	RefRepDifferent	different	different	mismatch	O	red	X	red	repeat	0.8832333069294691	1.0	True	response_left	r
003	1.0	94	RefRepDifferent	different	different	mismatch	X	red	O	red	repeat	0.8350396100431681	1.0	True	response_left	r
003	1.0	95	ComSwiDifferent	different	same	mismatch	O	blue	X	red	switch	1.1346564651466906	0.0	False	response_right	b
003	1.0	96	ComRepSame	same	same	match	X	blue	X	blue	repeat	0.7340614499989897	1.0	True	response_right	b
003	1.0	97	RefSwiDifferent	different	different	mismatch	O	red	X	blue	switch	1.1488662799820304	1.0	True	response_left	r
003	1.0	98	ComSwiDifferent	different	different	mismatch	X	blue	O	red	switch	0.8182207280769944	1.0	True	response_left	r
003	1.0	99	ComRepSame	same	same	match	O	blue	O	blue	repeat	0.5821990640833974	1.0	True	response_right	b
003	1.0	100	RefSwiSame	same	same	match	O	red	O	blue	switch	0.8363723990041763	1.0	True	response_right	b
003	1.0	101	RefRepSame	same	same	match	O	red	O	red	repeat	0.6674915610346943	1.0	True	response_right	b
003	1.0	102	RefRepSame	same	same	match	O	red	O	red	repeat	0.617466300027445	1.0	True	response_right	b
003	1.0	103	RefRepDifferent	different	different	mismatch	X	red	O	red	repeat	0.7357967470306903	1.0	True	response_left	r
003	1.0	104	RefRepSame	same	same	match	X	red	X	red	repeat	0.8015102031640708	1.0	True	response_right	b
003	1.0	105	RefRepDifferent	different	different	mismatch	O	red	X	red	repeat	0.9318183450959624	1.0	True	response_left	r
003	1.0	106	ComSwiDifferent	different	different	mismatch	X	blue	O	red	switch	0.7157670080196112	1.0	True	response_left	r
003	1.0	107	ComRepSame	same	same	match	O	blue	O	blue	repeat	1.1653748650569469	1.0	True	response_right	b
003	1.0	108	RefSwiSame	same	same	match	O	red	O	blue	switch	0.6715380020905286	1.0	True	response_right	b
003	1.0	109	ComSwiDifferent	different	different	mismatch	X	blue	O	red	switch	0.7176046459935606	1.0	True	response_left	r
003	1.0	110	ComRepSame	same	different	match	O	blue	O	blue	repeat	0.8868005631957203	0.0	False	response_left	r
003	1.0	111	ComRepSame	same	different	match	O	blue	O	blue	repeat	0.7671765959821641	0.0	False	response_left	r
003	1.0	112	ComRepSame	same	different	match	O	blue	O	blue	repeat	0.6545800508465618	0.0	False	response_left	r
003	1.0	113	ComRepSame	same	different	match	O	blue	O	blue	repeat	0.6185933270025998	0.0	False	response_left	r
003	1.0	114	ComRepSame	same	different	match	O	blue	O	blue	repeat	0.4974830250721425	0.0	False	response_left	r
003	1.0	115	ComRepDifferent	different	same	mismatch	X	blue	O	blue	repeat	1.284076170064509	0.0	False	response_right	b
003	1.0	116	ComRepSame	same	different	match	O	blue	O	blue	repeat	0.8661290961317718	0.0	False	response_left	r
003	1.0	117	ComRepSame	same	different	match	O	blue	O	blue	repeat	0.6825135019607842	0.0	False	response_left	r
003	1.0	118	RefSwiSame	same	same	match	O	red	O	blue	switch	0.7989354280289263	1.0	True	response_right	b
003	1.0	119	ComSwiDifferent	different	different	mismatch	X	blue	O	red	switch	1.0875472601037472	1.0	True	response_left	r
003	1.0	120	RefSwiSame	same	same	match	O	red	O	blue	switch	0.6186851349193603	1.0	True	response_right	b
003	1.0	121	ComSwiDifferent	different	different	mismatch	X	blue	O	red	switch	0.8393607418984175	1.0	True	response_left	r
003	1.0	122	RefSwiSame	same	same	match	O	red	O	blue	switch	0.733696690062061	1.0	True	response_right	b
003	1.0	123	ComSwiDifferent	different	different	mismatch	X	blue	O	red	switch	1.1042018351145089	1.0	True	response_left	r
003	1.0	124	ComRepDifferent	different	different	mismatch	X	blue	O	blue	repeat	0.6220796171110123	1.0	True	response_left	r
003	1.0	125	ComRepDifferent	different	different	mismatch	X	blue	O	blue	repeat	0.3845768771134317	1.0	True	response_left	r
003	1.0	126	ComRepSame	same	same	match	O	blue	O	blue	repeat	0.7324418739881366	1.0	True	response_right	b
003	1.0	127	ComRepSame	same	same	match	O	blue	O	blue	repeat	0.9678001080174	1.0	True	response_right	b
003	1.0	128	RefSwiSame	same	same	match	O	red	O	blue	switch	0.6332802949473262	1.0	True	response_right	b
003	2.0	130	RefRepDifferent	different	different	mismatch	O	red	X	red	repeat	1.1640683871228248	1.0	True	response_left	r
003	2.0	131	ComSwiSame	same	same	match	O	blue	O	red	switch	0.5134756781626493	1.0	True	response_right	b
003	2.0	132	RefSwiDifferent	different	different	mismatch	X	red	O	blue	switch	0.9819599869661032	1.0	True	response_left	r
003	2.0	133	ComSwiSame	same	same	match	X	blue	X	red	switch	0.5836279459763318	1.0	True	response_right	b
003	2.0	134	ComRepDifferent	different	same	mismatch	O	blue	X	blue	repeat	0.6337860161438584	0.0	False	response_right	b
003	2.0	135	ComRepSame	same	different	match	X	blue	X	blue	repeat	1.329971927916631	0.0	False	response_left	r
003	2.0	136	ComRepDifferent	different	same	mismatch	O	blue	X	blue	repeat	0.665209076134488	0.0	False	response_right	b
003	2.0	137	RefSwiDifferent	different	same	mismatch	O	red	X	blue	switch	0.7864088681526482	0.0	False	response_right	b
003	2.0	138	ComSwiSame	same	same	match	O	blue	O	red	switch	0.5981880368199199	1.0	True	response_right	b
003	2.0	139	RefSwiSame	same	same	match	O	red	O	blue	switch	0.5820832441095263	1.0	True	response_right	b
003	2.0	140	RefRepDifferent	different	different	mismatch	X	red	O	red	repeat	0.7723198470193893	1.0	True	response_left	r
003	2.0	141	RefRepSame	same	same	match	X	red	X	red	repeat	1.000908851157874	1.0	True	response_right	b
003	2.0	142	ComSwiDifferent	different	different	mismatch	O	blue	X	red	switch	0.6314145610667765	1.0	True	response_left	r
003	2.0	143	ComRepSame	same	same	match	X	blue	X	blue	repeat	1.001553607173264	1.0	True	response_right	b
003	2.0	144	ComRepSame	same	same	match	X	blue	X	blue	repeat	0.6688503210898489	1.0	True	response_right	b
003	2.0	145	RefSwiSame	same	same	match	X	red	X	blue	switch	0.7998883109539747	1.0	True	response_right	b
003	2.0	146	RefRepDifferent	different	different	mismatch	O	red	X	red	repeat	0.7640060479752719	1.0	True	response_left	r
003	2.0	147	ComSwiDifferent	different	different	mismatch	X	blue	O	red	switch	0.730160194914788	1.0	True	response_left	r
003	2.0	148	ComRepDifferent	different	same	mismatch	X	blue	O	blue	repeat	1.1885762130841613	0.0	False	response_right	b
003	2.0	149	ComRepSame	same	same	match	O	blue	O	blue	repeat	0.5388334579765797	1.0	True	response_right	b
003	2.0	150	RefSwiDifferent	different	different	mismatch	X	red	O	blue	switch	1.434578926069662	1.0	True	response_left	r
003	2.0	151	ComSwiDifferent	different	different	mismatch	O	blue	X	red	switch	1.1146397169213742	1.0	True	response_left	r
003	2.0	152	RefSwiSame	same	same	match	X	red	X	blue	switch	0.8694677220191807	1.0	True	response_right	b
003	2.0	153	ComSwiDifferent	different	different	mismatch	O	blue	X	red	switch	1.3164103070739657	1.0	True	response_left	r
003	2.0	154	ComRepDifferent	different	different	mismatch	O	blue	X	blue	repeat	0.9652530269231648	1.0	True	response_left	r
003	2.0	155	ComRepDifferent	different	different	mismatch	O	blue	X	blue	repeat	0.7015823710244149	1.0	True	response_left	r
003	2.0	156	ComRepDifferent	different	different	mismatch	O	blue	X	blue	repeat	1.2002722220495343	1.0	True	response_left	r
003	2.0	157	ComRepDifferent	different	different	mismatch	O	blue	X	blue	repeat	0.5828070798888803	1.0	True	response_left	r
003	2.0	158	RefSwiDifferent	different	same	mismatch	O	red	X	blue	switch	0.8826272508595139	0.0	False	response_right	b
003	2.0	159	ComSwiSame	same	same	match	O	blue	O	red	switch	0.4869904590304941	1.0	True	response_right	b
003	2.0	160	ComRepSame	same	same	match	O	blue	O	blue	repeat	0.4638489079661667	1.0	True	response_right	b
003	2.0	161	RefSwiDifferent	different	different	mismatch	X	red	O	blue	switch	0.7153610750101507	1.0	True	response_left	r
003	2.0	162	ComSwiSame	same	same	match	X	blue	X	red	switch	0.6827435500454158	1.0	True	response_right	b
003	2.0	163	ComRepSame	same	same	match	X	blue	X	blue	repeat	0.6218604680616409	1.0	True	response_right	b
003	2.0	164	RefSwiSame	same	same	match	X	red	X	blue	switch	0.5508858859539032	1.0	True	response_right	b
003	2.0	165	ComSwiDifferent	different	different	mismatch	O	blue	X	red	switch	0.6048851190134883	1.0	True	response_left	r
003	2.0	166	RefSwiSame	same	same	match	X	red	X	blue	switch	0.7150095689576119	1.0	True	response_right	b
003	2.0	167	ComSwiDifferent	different	different	mismatch	O	blue	X	red	switch	0.7009779401123524	1.0	True	response_left	r
003	2.0	168	ComRepDifferent	different	different	mismatch	O	blue	X	blue	repeat	0.6839137049391866	1.0	True	response_left	r
003	2.0	169	RefSwiDifferent	different	different	mismatch	O	red	X	blue	switch	0.8807861660607159	1.0	True	response_left	r
003	2.0	170	RefRepSame	same	same	match	O	red	O	red	repeat	0.4686101300176233	1.0	True	response_right	b
003	2.0	171	RefRepDifferent	different	different	mismatch	X	red	O	red	repeat	0.9713672520592808	1.0	True	response_left	r
003	2.0	172	RefRepDifferent	different	different	mismatch	O	red	X	red	repeat	0.821489481953904	1.0	True	response_left	r
003	2.0	173	RefRepDifferent	different	different	mismatch	X	red	O	red	repeat	0.8335589070338756	1.0	True	response_left	r
003	2.0	174	RefRepDifferent	different	same	mismatch	O	red	X	red	repeat	1.3491215058602393	0.0	False	response_right	b
003	2.0	175	ComSwiSame	same	same	match	O	blue	O	red	switch	0.6890181098133326	1.0	True	response_right	b
003	2.0	176	ComRepDifferent	different	same	mismatch	X	blue	O	blue	repeat	0.5853139930404723	0.0	False	response_right	b
003	2.0	177	ComRepSame	same	different	match	O	blue	O	blue	repeat	0.6499977090861648	0.0	False	response_left	r
003	2.0	178	RefSwiSame	same	same	match	O	red	O	blue	switch	0.799842979060486	1.0	True	response_right	b
003	2.0	179	RefRepSame	same	same	match	O	red	O	red	repeat	0.5034898209851235	1.0	True	response_right	b
003	2.0	180	RefRepDifferent	different	different	mismatch	X	red	O	red	repeat	0.7192893419414759	1.0	True	response_left	r
003	2.0	181	ComSwiDifferent	different	different	mismatch	O	blue	X	red	switch	0.9547515180893242	1.0	True	response_left	r
003	2.0	182	RefSwiSame	same	same	match	X	red	X	blue	switch	1.031947297975421	1.0	True	response_right	b
003	2.0	183	RefRepSame	same	same	match	X	red	X	red	repeat	0.622066758107394	1.0	True	response_right	b
003	2.0	184	ComSwiSame	same	same	match	X	blue	X	red	switch	1.2020228789187968	1.0	True	response_right	b
003	2.0	185	ComRepSame	same	same	match	X	blue	X	blue	repeat	0.6198806609027088	1.0	True	response_right	b
003	2.0	186	RefSwiSame	same	same	match	X	red	X	blue	switch	0.8335301340557635	1.0	True	response_right	b
003	2.0	187	RefRepSame	same	same	match	X	red	X	red	repeat	0.6492278911173344	1.0	True	response_right	b
003	2.0	188	ComSwiDifferent	different	different	mismatch	O	blue	X	red	switch	0.7382414990570396	1.0	True	response_left	r
003	2.0	189	RefSwiDifferent	different	different	mismatch	O	red	X	blue	switch	0.8221701600123197	1.0	True	response_left	r
003	2.0	190	ComSwiDifferent	different	different	mismatch	X	blue	O	red	switch	0.968585091875866	1.0	True	response_left	r
003	2.0	191	RefSwiSame	same	same	match	O	red	O	blue	switch	0.5883610569871962	1.0	True	response_right	b
003	2.0	192	RefRepSame	same	same	match	O	red	O	red	repeat	0.5701661510393023	1.0	True	response_right	b
003	2.0	193	RefRepSame	same	same	match	O	red	O	red	repeat	0.4392723650671541	1.0	True	response_right	b
003	2.0	194	ComSwiSame	same	same	match	O	blue	O	red	switch	0.7849939989391714	1.0	True	response_right	b
003	2.0	195	RefSwiDifferent	different	different	mismatch	X	red	O	blue	switch	0.6842613220214844	1.0	True	response_left	r
003	2.0	196	RefRepDifferent	different	different	mismatch	O	red	X	red	repeat	1.1001343578100204	1.0	True	response_left	r
003	2.0	197	RefRepDifferent	different	different	mismatch	X	red	O	red	repeat	0.6664644631091505	1.0	True	response_left	r
003	2.0	198	RefRepDifferent	different	different	mismatch	O	red	X	red	repeat	0.7503236141055822	1.0	True	response_left	r
003	2.0	199	RefRepDifferent	different	different	mismatch	X	red	O	red	repeat	0.8538041929714382	1.0	True	response_left	r
003	2.0	200	ComSwiDifferent	different	different	mismatch	O	blue	X	red	switch	1.1329263439401984	1.0	True	response_left	r
003	2.0	201	ComRepDifferent	different	different	mismatch	O	blue	X	blue	repeat	0.585332270944491	1.0	True	response_left	r
003	2.0	202	RefSwiDifferent	different	different	mismatch	O	red	X	blue	switch	0.97211298905313	1.0	True	response_left	r
003	2.0	203	ComSwiDifferent	different	different	mismatch	X	blue	O	red	switch	0.954854535870254	1.0	True	response_left	r
003	2.0	204	ComRepSame	same	same	match	O	blue	O	blue	repeat	0.833122591022402	1.0	True	response_right	b
003	2.0	205	RefSwiDifferent	different	different	mismatch	X	red	O	blue	switch	1.0353649200405926	1.0	True	response_left	r
003	2.0	206	ComSwiSame	same	same	match	X	blue	X	red	switch	0.7332119378261268	1.0	True	response_right	b
003	2.0	207	ComRepSame	same	same	match	X	blue	X	blue	repeat	0.4212975460104644	1.0	True	response_right	b
003	2.0	208	ComRepDifferent	different	different	mismatch	O	blue	X	blue	repeat	0.5986206659581512	1.0	True	response_left	r
003	2.0	209	ComRepDifferent	different	different	mismatch	O	blue	X	blue	repeat	0.5988260749727488	1.0	True	response_left	r
003	2.0	210	RefSwiSame	same	same	match	X	red	X	blue	switch	0.6849086470901966	1.0	True	response_right	b
003	2.0	211	RefRepSame	same	same	match	X	red	X	red	repeat	0.6854653519112617	1.0	True	response_right	b
003	2.0	212	ComSwiDifferent	different	different	mismatch	O	blue	X	red	switch	0.7519885250367224	1.0	True	response_left	r
003	2.0	213	RefSwiSame	same	same	match	X	red	X	blue	switch	0.8376334749627858	1.0	True	response_right	b
003	2.0	214	RefRepSame	same	same	match	X	red	X	red	repeat	0.4821805118117481	1.0	True	response_right	b
003	2.0	215	ComSwiSame	same	same	match	X	blue	X	red	switch	0.5828340011648834	1.0	True	response_right	b
003	2.0	216	ComRepDifferent	different	different	mismatch	O	blue	X	blue	repeat	0.55514090298675	1.0	True	response_left	r
003	2.0	217	ComRepSame	same	same	match	X	blue	X	blue	repeat	0.6556189020629972	1.0	True	response_right	b
003	2.0	218	ComRepSame	same	same	match	X	blue	X	blue	repeat	0.8557680109515786	1.0	True	response_right	b
003	2.0	219	ComRepDifferent	different	different	mismatch	O	blue	X	blue	repeat	0.615790497045964	1.0	True	response_left	r
003	2.0	220	RefSwiDifferent	different	different	mismatch	O	red	X	blue	switch	0.9550445568747818	1.0	True	response_left	r
003	2.0	221	ComSwiDifferent	different	different	mismatch	X	blue	O	red	switch	0.6643625900615007	1.0	True	response_left	r
003	2.0	222	RefSwiDifferent	different	different	mismatch	X	red	O	blue	switch	0.9656551759690046	1.0	True	response_left	r
003	2.0	223	RefRepDifferent	different	different	mismatch	O	red	X	red	repeat	0.8645682570058852	1.0	True	response_left	r
003	2.0	225	ComSwiSame	same	same	match	O	blue	O	red	switch	0.6301278059836477	1.0	True	response_right	b
003	2.0	226	ComRepDifferent	different	different	mismatch	X	blue	O	blue	repeat	0.5724725821055472	1.0	True	response_left	r
003	2.0	227	ComRepSame	same	same	match	O	blue	O	blue	repeat	0.8182923009153455	1.0	True	response_right	b
003	2.0	228	ComRepDifferent	different	different	mismatch	X	blue	O	blue	repeat	0.8326330531854182	1.0	True	response_left	r
003	2.0	229	RefSwiSame	same	same	match	O	red	O	blue	switch	0.4055552429053932	1.0	True	response_right	b
003	2.0	230	RefRepSame	same	same	match	O	red	O	red	repeat	0.4346099249087274	1.0	True	response_right	b
003	2.0	231	ComSwiDifferent	different	different	mismatch	X	blue	O	red	switch	0.4714207220822572	1.0	True	response_left	r
003	2.0	232	RefSwiSame	same	same	match	O	red	O	blue	switch	0.5693306259345263	1.0	True	response_right	b
003	2.0	233	RefRepSame	same	same	match	O	red	O	red	repeat	0.5666605609003454	1.0	True	response_right	b
003	2.0	234	RefRepSame	same	same	match	O	red	O	red	repeat	0.4633771639782935	1.0	True	response_right	b
003	2.0	235	RefRepSame	same	same	match	O	red	O	red	repeat	0.4495767769403755	1.0	True	response_right	b
003	2.0	236	ComSwiDifferent	different	different	mismatch	X	blue	O	red	switch	0.6518691771198064	1.0	True	response_left	r
003	2.0	237	ComRepSame	same	same	match	O	blue	O	blue	repeat	0.7826430299319327	1.0	True	response_right	b
003	2.0	238	RefSwiSame	same	same	match	O	red	O	blue	switch	0.6992447229567915	1.0	True	response_right	b
003	2.0	239	RefRepDifferent	different	different	mismatch	X	red	O	red	repeat	0.6643842719495296	1.0	True	response_left	r
003	2.0	240	ComSwiSame	same	same	match	X	blue	X	red	switch	0.6882308959029615	1.0	True	response_right	b
003	2.0	241	RefSwiSame	same	same	match	X	red	X	blue	switch	0.5679169201757759	1.0	True	response_right	b
003	2.0	242	ComSwiDifferent	different	different	mismatch	O	blue	X	red	switch	0.6690590979997069	1.0	True	response_left	r
003	2.0	243	ComRepSame	same	different	match	X	blue	X	blue	repeat	0.5982075999490917	0.0	False	response_left	r
003	2.0	244	RefSwiSame	same	same	match	X	red	X	blue	switch	0.4837047050241381	1.0	True	response_right	b
003	2.0	245	RefRepDifferent	different	different	mismatch	O	red	X	red	repeat	1.2054002741351724	1.0	True	response_left	r
003	2.0	246	RefRepSame	same	same	match	O	red	O	red	repeat	0.3829471890348941	1.0	True	response_right	b
003	2.0	247	ComSwiSame	same	same	match	O	blue	O	red	switch	0.8990616397932172	1.0	True	response_right	b
003	2.0	248	ComRepSame	same	same	match	O	blue	O	blue	repeat	0.6664091090206057	1.0	True	response_right	b
003	2.0	249	RefSwiDifferent	different	different	mismatch	X	red	O	blue	switch	0.7513527169357985	1.0	True	response_left	r
003	2.0	250	ComSwiSame	same	same	match	X	blue	X	red	switch	0.6388140209019184	1.0	True	response_right	b
003	2.0	251	RefSwiDifferent	different	different	mismatch	O	red	X	blue	switch	0.6693762438371778	1.0	True	response_left	r
003	2.0	252	RefRepSame	same	same	match	O	red	O	red	repeat	0.5154183581471443	1.0	True	response_right	b
003	2.0	253	ComSwiSame	same	same	match	O	blue	O	red	switch	0.786550726974383	1.0	True	response_right	b
003	2.0	254	RefSwiDifferent	different	different	mismatch	X	red	O	blue	switch	0.9169631791301072	1.0	True	response_left	r
003	2.0	255	RefRepDifferent	different	same	mismatch	O	red	X	red	repeat	0.4319667429663241	0.0	False	response_right	b
003	2.0	256	ComSwiSame	same	same	match	O	blue	O	red	switch	0.517433230066672	1.0	True	response_right	b
003	2.0	257	RefSwiDifferent	different	different	mismatch	X	red	O	blue	switch	1.0157895868178457	1.0	True	response_left	r
004	1.0	1	RefRepSame	same	same	match	O	red	O	red	repeat	0.5490329790627584	1.0	True	response_right	b
004	1.0	2	RefRepSame	same	same	match	O	red	O	red	repeat	0.548068325035274	1.0	True	response_right	b
004	1.0	3	RefRepDifferent	different	different	mismatch	X	red	O	red	repeat	0.8215522670652717	1.0	True	response_left	r
004	1.0	4	RefRepSame	same	same	match	X	red	X	red	repeat	0.918656861060299	1.0	True	response_right	b
004	1.0	5	RefRepDifferent	different	different	mismatch	O	red	X	red	repeat	0.8012879600282758	1.0	True	response_left	r
004	1.0	6	RefRepSame	same	same	match	O	red	O	red	repeat	0.8376491219969466	1.0	True	response_right	b
004	1.0	7	RefRepSame	same	same	match	O	red	O	red	repeat	0.6306684219744056	1.0	True	response_right	b
004	1.0	8	RefRepSame	same	same	match	O	red	O	red	repeat	0.6704308539628983	1.0	True	response_right	b
004	1.0	9	ComSwiDifferent	different	different	mismatch	X	blue	O	red	switch	0.6513991280226037	1.0	True	response_left	r
004	1.0	10	ComRepDifferent	different	different	mismatch	X	blue	O	blue	repeat	1.6012499310309067	1.0	True	response_left	r
004	1.0	11	ComRepDifferent	different	different	mismatch	X	blue	O	blue	repeat	0.916410411009565	1.0	True	response_left	r
004	1.0	12	RefSwiSame	same	same	match	O	red	O	blue	switch	0.8016464309766889	1.0	True	response_right	b
004	1.0	13	ComSwiSame	same	same	match	O	blue	O	red	switch	1.0504674080293626	1.0	True	response_right	b
004	1.0	14	ComRepDifferent	different	different	mismatch	X	blue	O	blue	repeat	0.7488593150628731	1.0	True	response_left	r
004	1.0	15	RefSwiSame	same	same	match	O	red	O	blue	switch	0.619831933057867	1.0	True	response_right	b
004	1.0	16	RefRepDifferent	different	different	mismatch	X	red	O	red	repeat	0.9344245028914884	1.0	True	response_left	r
004	1.0	17	ComSwiDifferent	different	different	mismatch	O	blue	X	red	switch	1.4513896990101784	1.0	True	response_left	r
004	1.0	18	RefSwiDifferent	different	different	mismatch	O	red	X	blue	switch	1.6504585050279277	1.0	True	response_left	r
004	1.0	19	ComSwiDifferent	different	different	mismatch	X	blue	O	red	switch	1.035678758053109	1.0	True	response_left	r
004	1.0	20	ComRepDifferent	different	different	mismatch	X	blue	O	blue	repeat	0.7656019580317661	1.0	True	response_left	r
004	1.0	21	RefSwiSame	same	same	match	O	red	O	blue	switch	0.6658790879882872	1.0	True	response_right	b
004	1.0	22	ComSwiSame	same	same	match	O	blue	O	red	switch	1.4009713690029455	1.0	True	response_right	b
004	1.0	23	ComRepDifferent	different	different	mismatch	X	blue	O	blue	repeat	0.6993275469867513	1.0	True	response_left	r
004	1.0	24	ComRepDifferent	different	different	mismatch	X	blue	O	blue	repeat	1.2842525630258024	1.0	True	response_left	r
004	1.0	25	RefSwiDifferent	different	different	mismatch	X	red	O	blue	switch	1.4009341440396383	1.0	True	response_left	r
004	1.0	26	ComSwiDifferent	different	different	mismatch	O	blue	X	red	switch	1.051257823011838	1.0	True	response_left	r
004	1.0	27	RefSwiSame	same	same	match	X	red	X	blue	switch	1.0137859089300036	1.0	True	response_right	b
004	1.0	28	RefRepSame	same	same	match	X	red	X	red	repeat	0.8547129710204899	1.0	True	response_right	b
004	1.0	29	RefRepDifferent	different	different	mismatch	O	red	X	red	repeat	1.2342012570006773	1.0	True	response_left	r
004	1.0	30	ComSwiDifferent	different	different	mismatch	X	blue	O	red	switch	1.3486644729273394	1.0	True	response_left	r
004	1.0	31	ComRepSame	same	same	match	O	blue	O	blue	repeat	0.8992061599856243	1.0	True	response_right	b
004	1.0	32	ComRepSame	same	same	match	O	blue	O	blue	repeat	1.1344596289563924	1.0	True	response_right	b
004	1.0	33	ComRepSame	same	same	match	O	blue	O	blue	repeat	1.0861308419844136	1.0	True	response_right	b
004	1.0	34	RefSwiSame	same	same	match	O	red	O	blue	switch	0.7180409919237718	1.0	True	response_right	b
004	1.0	35	RefRepSame	same	same	match	O	red	O	red	repeat	0.9340303799835964	1.0	True	response_right	b
004	1.0	36	ComSwiDifferent	different	different	mismatch	X	blue	O	red	switch	0.8561493860324845	1.0	True	response_left	r
004	1.0	37	RefSwiDifferent	different	different	mismatch	X	red	O	blue	switch	1.8188622640445828	1.0	True	response_left	r
004	1.0	38	ComSwiSame	same	same	match	X	blue	X	red	switch	0.8647845369996503	1.0	True	response_right	b
004	1.0	39	RefSwiSame	same	same	match	X	red	X	blue	switch	0.8496537539176643	1.0	True	response_right	b
004	1.0	40	ComSwiSame	same	same	match	X	blue	X	red	switch	0.7219774069963023	1.0	True	response_right	b
004	1.0	41	RefSwiDifferent	different	different	mismatch	O	red	X	blue	switch	1.6511010040994734	1.0	True	response_left	r
004	1.0	42	ComSwiSame	same	same	match	O	blue	O	red	switch	0.9532738220877944	1.0	True	response_right	b
004	1.0	43	RefSwiDifferent	different	different	mismatch	X	red	O	blue	switch	1.1043859450146556	1.0	True	response_left	r
004	1.0	44	ComSwiDifferent	different	different	mismatch	O	blue	X	red	switch	1.0047100390074777	1.0	True	response_left	r
004	1.0	45	ComRepDifferent	different	different	mismatch	O	blue	X	blue	repeat	0.9825175020378084	1.0	True	response_left	r
004	1.0	46	ComRepSame	same	same	match	X	blue	X	blue	repeat	0.8022835730807856	1.0	True	response_right	b
004	1.0	47	RefSwiSame	same	same	match	X	red	X	blue	switch	1.1847017479594797	1.0	True	response_right	b
004	1.0	48	ComSwiDifferent	different	different	mismatch	O	blue	X	red	switch	0.7519392129033804	1.0	True	response_left	r
004	1.0	49	RefSwiSame	same	same	match	X	red	X	blue	switch	0.6328416420146823	1.0	True	response_right	b
004	1.0	50	ComSwiSame	same	same	match	X	blue	X	red	switch	0.8046998069621623	1.0	True	response_right	b
004	1.0	51	ComRepSame	same	same	match	X	blue	X	blue	repeat	0.9005371489329264	1.0	True	response_right	b
004	1.0	52	ComRepSame	same	same	match	X	blue	X	blue	repeat	0.667201180011034	1.0	True	response_right	b
004	1.0	53	RefSwiSame	same	same	match	X	red	X	blue	switch	0.4509953990345821	1.0	True	response_right	b
004	1.0	54	RefRepSame	same	same	match	X	red	X	red	repeat	0.7051186060998589	1.0	True	response_right	b
004	1.0	55	ComSwiSame	same	same	match	X	blue	X	red	switch	0.7034236619947478	1.0	True	response_right	b
004	1.0	56	RefSwiDifferent	different	different	mismatch	O	red	X	blue	switch	1.3696786230430007	1.0	True	response_left	r
004	1.0	57	RefRepDifferent	different	same	mismatch	X	red	O	red	repeat	1.3487732890062034	0.0	False	response_right	b
004	1.0	58	ComSwiSame	same	same	match	X	blue	X	red	switch	1.0506872900296005	1.0	True	response_right	b
004	1.0	59	RefSwiDifferent	different	different	mismatch	O	red	X	blue	switch	1.153053451096639	1.0	True	response_left	r
004	1.0	60	ComSwiDifferent	different	different	mismatch	X	blue	O	red	switch	1.3022465339163318	1.0	True	response_left	r
004	1.0	61	ComRepSame	same	same	match	O	blue	O	blue	repeat	0.966797927976586	1.0	True	response_right	b
004	1.0	62	RefSwiSame	same	same	match	O	red	O	blue	switch	1.0549057569587603	1.0	True	response_right	b
004	1.0	63	ComSwiSame	same	same	match	O	blue	O	red	switch	1.5158527930034325	1.0	True	response_right	b
004	1.0	64	ComRepDifferent	different	different	mismatch	X	blue	O	blue	repeat	0.704783663037233	1.0	True	response_left	r
004	1.0	65	RefSwiSame	same	same	match	O	red	O	blue	switch	1.2043998370645568	1.0	True	response_right	b
004	1.0	66	RefRepDifferent	different	different	mismatch	X	red	O	red	repeat	0.8352946289815009	1.0	True	response_left	r
004	1.0	67	ComSwiSame	same	different	match	X	blue	X	red	switch	0.9197881610598416	0.0	False	response_left	r
004	1.0	68	ComRepDifferent	different	different	mismatch	O	blue	X	blue	repeat	1.1345467220526189	1.0	True	response_left	r
004	1.0	69	ComRepDifferent	different	same	mismatch	O	blue	X	blue	repeat	1.018037599977106	0.0	False	response_right	b
004	1.0	70	ComRepSame	same	different	match	X	blue	X	blue	repeat	1.101823837030679	0.0	False	response_left	r
004	1.0	71	ComRepDifferent	different	same	mismatch	O	blue	X	blue	repeat	0.9006582440342754	0.0	False	response_right	b
004	1.0	72	RefSwiSame	same	different	match	X	red	X	blue	switch	1.367329847998917	0.0	False	response_left	r
004	1.0	73	ComSwiDifferent	different	different	mismatch	O	blue	X	red	switch	0.8887726739048958	1.0	True	response_left	r
004	1.0	75	ComSwiDifferent	different	different	mismatch	X	blue	O	red	switch	0.8182364780222997	1.0	True	response_left	r
004	1.0	76	ComRepSame	same	same	match	O	blue	O	blue	repeat	0.7689089779742062	1.0	True	response_right	b
004	1.0	77	RefSwiSame	same	same	match	O	red	O	blue	switch	0.7010817209957168	1.0	True	response_right	b
004	1.0	78	RefRepDifferent	different	different	mismatch	X	red	O	red	repeat	0.9492809539660813	1.0	True	response_left	r
004	1.0	79	RefRepDifferent	different	different	mismatch	O	red	X	red	repeat	0.7873365730047226	1.0	True	response_left	r
004	1.0	80	RefRepSame	same	same	match	O	red	O	red	repeat	0.8547621649922803	1.0	True	response_right	b
004	1.0	81	RefRepSame	same	same	match	O	red	O	red	repeat	0.6512295410502702	1.0	True	response_right	b
004	1.0	82	ComSwiSame	same	same	match	O	blue	O	red	switch	0.8859427120769396	1.0	True	response_right	b
004	1.0	83	RefSwiSame	same	same	match	O	red	O	blue	switch	0.6338877140078694	1.0	True	response_right	b
004	1.0	84	ComSwiDifferent	different	different	mismatch	X	blue	O	red	switch	0.7823747580405325	1.0	True	response_left	r
004	1.0	85	ComRepSame	same	different	match	O	blue	O	blue	repeat	1.1318233479978517	0.0	False	response_left	r
004	1.0	86	RefSwiDifferent	different	different	mismatch	X	red	O	blue	switch	0.8671493990113959	1.0	True	response_left	r
004	1.0	87	ComSwiSame	same	same	match	X	blue	X	red	switch	0.6007000870304182	1.0	True	response_right	b
004	1.0	88	ComRepDifferent	different	different	mismatch	O	blue	X	blue	repeat	1.2685840429039672	1.0	True	response_left	r
004	1.0	89	ComRepDifferent	different	different	mismatch	O	blue	X	blue	repeat	0.8654584669275209	1.0	True	response_left	r
004	1.0	90	ComRepSame	same	same	match	X	blue	X	blue	repeat	0.6682776919333264	1.0	True	response_right	b
004	1.0	91	ComRepDifferent	different	different	mismatch	O	blue	X	blue	repeat	0.6639637589687482	1.0	True	response_left	r
004	1.0	92	ComRepDifferent	different	different	mismatch	O	blue	X	blue	repeat	0.7328321209643036	1.0	True	response_left	r
004	1.0	93	RefSwiSame	same	same	match	X	red	X	blue	switch	0.7013743419665843	1.0	True	response_right	b
004	1.0	94	RefRepSame	same	same	match	X	red	X	red	repeat	0.6642064510378987	1.0	True	response_right	b
004	1.0	95	ComSwiDifferent	different	different	mismatch	O	blue	X	red	switch	0.8177041470771655	1.0	True	response_left	r
004	1.0	96	ComRepDifferent	different	different	mismatch	O	blue	X	blue	repeat	0.8370156310265884	1.0	True	response_left	r
004	1.0	97	ComRepSame	same	different	match	X	blue	X	blue	repeat	0.9987509680213408	0.0	False	response_left	r
004	1.0	98	RefSwiSame	same	same	match	X	red	X	blue	switch	0.5523953560041264	1.0	True	response_right	b
004	1.0	99	RefRepDifferent	different	different	mismatch	O	red	X	red	repeat	0.9541614579502492	1.0	True	response_left	r
004	1.0	100	ComSwiDifferent	different	different	mismatch	X	blue	O	red	switch	0.8318855449324474	1.0	True	response_left	r
004	1.0	102	RefRepSame	same	same	match	X	red	X	red	repeat	0.7323898100294173	1.0	True	response_right	b
004	1.0	103	ComSwiDifferent	different	different	mismatch	O	blue	X	red	switch	0.7682857349282131	1.0	True	response_left	r
004	1.0	104	ComRepSame	same	different	match	X	blue	X	blue	repeat	1.4859587169485169	0.0	False	response_left	r
004	1.0	105	RefSwiDifferent	different	same	mismatch	O	red	X	blue	switch	0.9325899339746684	0.0	False	response_right	b
004	1.0	106	ComSwiSame	same	same	match	O	blue	O	red	switch	0.9504212110769004	1.0	True	response_right	b
004	1.0	107	ComRepSame	same	same	match	O	blue	O	blue	repeat	0.7177245470229536	1.0	True	response_right	b
004	1.0	108	RefSwiDifferent	different	different	mismatch	X	red	O	blue	switch	0.8326081929262727	1.0	True	response_left	r
004	1.0	109	ComSwiDifferent	different	different	mismatch	O	blue	X	red	switch	0.6726630380144343	1.0	True	response_left	r
004	1.0	110	RefSwiDifferent	different	same	mismatch	O	red	X	blue	switch	0.9186941549414768	0.0	False	response_right	b
004	1.0	111	RefRepDifferent	different	different	mismatch	X	red	O	red	repeat	1.417743919068016	1.0	True	response_left	r
004	1.0	112	RefRepSame	same	same	match	X	red	X	red	repeat	1.1338285289239138	1.0	True	response_right	b
004	1.0	113	ComSwiSame	same	same	match	X	blue	X	red	switch	0.8003565040417016	1.0	True	response_right	b
004	1.0	114	ComRepSame	same	same	match	X	blue	X	blue	repeat	0.7723745369585231	1.0	True	response_right	b
004	1.0	115	RefSwiDifferent	different	different	mismatch	O	red	X	blue	switch	0.5864990660920739	1.0	True	response_left	r
004	1.0	116	RefRepDifferent	different	different	mismatch	X	red	O	red	repeat	1.3310924069955945	1.0	True	response_left	r
004	1.0	117	ComSwiSame	same	same	match	X	blue	X	red	switch	1.0683796120574698	1.0	True	response_right	b
004	1.0	118	ComRepSame	same	same	match	X	blue	X	blue	repeat	0.885958997067064	1.0	True	response_right	b
004	1.0	119	RefSwiDifferent	different	different	mismatch	O	red	X	blue	switch	1.4849091770593077	1.0	True	response_left	r
004	1.0	120	ComSwiSame	same	same	match	O	blue	O	red	switch	0.4691239870153367	1.0	True	response_right	b
004	1.0	121	RefSwiDifferent	different	different	mismatch	X	red	O	blue	switch	1.8013715809211135	1.0	True	response_left	r
004	1.0	122	RefRepDifferent	different	different	mismatch	O	red	X	red	repeat	1.1841566578950733	1.0	True	response_left	r
004	1.0	123	RefRepDifferent	different	different	mismatch	X	red	O	red	repeat	0.7161773319821805	1.0	True	response_left	r
004	1.0	124	RefRepSame	same	same	match	X	red	X	red	repeat	0.8832159891026095	1.0	True	response_right	b
004	1.0	125	RefRepDifferent	different	different	mismatch	O	red	X	red	repeat	1.0012034479295835	1.0	True	response_left	r
004	1.0	126	RefRepDifferent	different	same	mismatch	X	red	O	red	repeat	0.6522315219044685	0.0	False	response_right	b
004	1.0	127	RefRepDifferent	different	different	mismatch	O	red	X	red	repeat	1.088905478012748	1.0	True	response_left	r
004	1.0	128	RefRepSame	same	same	match	O	red	O	red	repeat	0.9177580379182472	1.0	True	response_right	b
004	2.0	130	ComSwiDifferent	different	different	mismatch	X	blue	O	red	switch	0.8821720990817994	1.0	True	response_left	r
004	2.0	131	RefSwiDifferent	different	different	mismatch	X	red	O	blue	switch	1.1804279430070892	1.0	True	response_left	r
004	2.0	132	ComSwiSame	same	same	match	X	blue	X	red	switch	0.9028548520291224	1.0	True	response_right	b
004	2.0	133	RefSwiSame	same	same	match	X	red	X	blue	switch	0.5173101540422067	1.0	True	response_right	b
004	2.0	134	ComSwiDifferent	different	different	mismatch	O	blue	X	red	switch	0.6861786390654743	1.0	True	response_left	r
004	2.0	135	ComRepSame	same	same	match	X	blue	X	blue	repeat	0.7531131809810176	1.0	True	response_right	b
004	2.0	136	RefSwiDifferent	different	different	mismatch	O	red	X	blue	switch	0.7338762528961524	1.0	True	response_left	r
004	2.0	137	RefRepSame	same	same	match	O	red	O	red	repeat	1.0204458750085903	1.0	True	response_right	b
004	2.0	138	ComSwiDifferent	different	different	mismatch	X	blue	O	red	switch	0.7661017009522766	1.0	True	response_left	r
004	2.0	139	RefSwiSame	same	same	match	O	red	O	blue	switch	0.7889876159606501	1.0	True	response_right	b
004	2.0	140	RefRepSame	same	same	match	O	red	O	red	repeat	1.0025285569718108	1.0	True	response_right	b
004	2.0	141	RefRepDifferent	different	different	mismatch	X	red	O	red	repeat	1.1303716980619356	1.0	True	response_left	r
004	2.0	142	RefRepSame	same	same	match	X	red	X	red	repeat	0.8660078890388831	1.0	True	response_right	b
004	2.0	143	RefRepDifferent	different	different	mismatch	O	red	X	red	repeat	0.8830803819000721	1.0	True	response_left	r
004	2.0	144	RefRepSame	same	same	match	O	red	O	red	repeat	0.5857266390230507	1.0	True	response_right	b
004	2.0	145	RefRepDifferent	different	different	mismatch	X	red	O	red	repeat	0.8998890200164169	1.0	True	response_left	r
004	2.0	146	ComSwiDifferent	different	different	mismatch	O	blue	X	red	switch	1.0360084130661562	1.0	True	response_left	r
004	2.0	147	ComRepDifferent	different	different	mismatch	O	blue	X	blue	repeat	0.8331588649889454	1.0	True	response_left	r
004	2.0	148	RefSwiSame	same	same	match	X	red	X	blue	switch	0.8186244630487636	1.0	True	response_right	b
004	2.0	149	ComSwiDifferent	different	different	mismatch	O	blue	X	red	switch	0.7976641779532656	1.0	True	response_left	r
004	2.0	150	RefSwiSame	same	same	match	X	red	X	blue	switch	0.6326647939858958	1.0	True	response_right	b
004	2.0	151	RefRepSame	same	same	match	X	red	X	red	repeat	0.4176441449671983	1.0	True	response_right	b
004	2.0	152	RefRepSame	same	same	match	X	red	X	red	repeat	0.7029980180086568	1.0	True	response_right	b
004	2.0	153	ComSwiSame	same	same	match	X	blue	X	red	switch	0.9327302019810304	1.0	True	response_right	b
004	2.0	154	ComRepDifferent	different	different	mismatch	O	blue	X	blue	repeat	0.9176271490287036	1.0	True	response_left	r
004	2.0	155	RefSwiDifferent	different	different	mismatch	O	red	X	blue	switch	1.7491389319766313	1.0	True	response_left	r
004	2.0	156	RefRepDifferent	different	different	mismatch	X	red	O	red	repeat	1.0176140130497515	1.0	True	response_left	r
004	2.0	157	ComSwiDifferent	different	different	mismatch	O	blue	X	red	switch	0.9012250149389728	1.0	True	response_left	r
004	2.0	158	ComRepDifferent	different	different	mismatch	O	blue	X	blue	repeat	0.5533409650670364	1.0	True	response_left	r
004	2.0	159	RefSwiSame	same	same	match	X	red	X	blue	switch	0.7977057389216498	1.0	True	response_right	b
004	2.0	160	RefRepDifferent	different	same	mismatch	O	red	X	red	repeat	0.9168128309538588	0.0	False	response_right	b
004	2.0	161	RefRepSame	same	same	match	O	red	O	red	repeat	0.804623372037895	1.0	True	response_right	b
004	2.0	162	ComSwiSame	same	same	match	O	blue	O	red	switch	0.6846599410055205	1.0	True	response_right	b
004	2.0	163	ComRepSame	same	same	match	O	blue	O	blue	repeat	0.5801767609082162	1.0	True	response_right	b
004	2.0	164	RefSwiDifferent	different	different	mismatch	X	red	O	blue	switch	0.7381597869098186	1.0	True	response_left	r
004	2.0	165	ComSwiSame	same	same	match	X	blue	X	red	switch	0.6323590020183474	1.0	True	response_right	b
004	2.0	166	RefSwiSame	same	same	match	X	red	X	blue	switch	0.7535032089799643	1.0	True	response_right	b
004	2.0	167	RefRepDifferent	different	different	mismatch	O	red	X	red	repeat	1.197673280024901	1.0	True	response_left	r
004	2.0	168	RefRepSame	same	same	match	O	red	O	red	repeat	1.3687751669203865	1.0	True	response_right	b
004	2.0	169	ComSwiDifferent	different	different	mismatch	X	blue	O	red	switch	0.715879213064909	1.0	True	response_left	r
004	2.0	170	ComRepDifferent	different	different	mismatch	X	blue	O	blue	repeat	1.0160284850280732	1.0	True	response_left	r
004	2.0	171	RefSwiDifferent	different	different	mismatch	X	red	O	blue	switch	1.2698776689358056	1.0	True	response_left	r
004	2.0	172	RefRepDifferent	different	same	mismatch	O	red	X	red	repeat	0.6547445199685171	0.0	False	response_right	b
004	2.0	173	ComSwiSame	same	same	match	O	blue	O	red	switch	1.0510413160081953	1.0	True	response_right	b
004	2.0	174	RefSwiSame	same	same	match	O	red	O	blue	switch	0.782144020893611	1.0	True	response_right	b
004	2.0	175	RefRepSame	same	same	match	O	red	O	red	repeat	1.134182724985294	1.0	True	response_right	b
004	2.0	176	RefRepSame	same	same	match	O	red	O	red	repeat	0.6158872910309583	1.0	True	response_right	b
004	2.0	177	ComSwiDifferent	different	different	mismatch	X	blue	O	red	switch	0.5865614239592105	1.0	True	response_left	r
004	2.0	178	RefSwiDifferent	different	same	mismatch	X	red	O	blue	switch	0.8174865009495988	0.0	False	response_right	b
004	2.0	179	ComSwiDifferent	different	different	mismatch	O	blue	X	red	switch	0.8199254520004615	1.0	True	response_left	r
004	2.0	180	ComRepSame	same	same	match	X	blue	X	blue	repeat	0.6512750770198181	1.0	True	response_right	b
004	2.0	181	ComRepSame	same	different	match	X	blue	X	blue	repeat	1.7388246160699057	0.0	False	response_left	r
004	2.0	182	ComRepDifferent	different	different	mismatch	O	blue	X	blue	repeat	1.4698173839133233	1.0	True	response_left	r
004	2.0	183	ComRepDifferent	different	different	mismatch	O	blue	X	blue	repeat	0.938267993973568	1.0	True	response_left	r
004	2.0	184	ComRepDifferent	different	different	mismatch	O	blue	X	blue	repeat	0.8649809620110318	1.0	True	response_left	r
004	2.0	185	ComRepDifferent	different	different	mismatch	O	blue	X	blue	repeat	0.6490786599460989	1.0	True	response_left	r
004	2.0	186	RefSwiSame	same	same	match	X	red	X	blue	switch	0.8665959329809994	1.0	True	response_right	b
004	2.0	187	ComSwiSame	same	same	match	X	blue	X	red	switch	1.1683491029543802	1.0	True	response_right	b
004	2.0	188	ComRepSame	same	same	match	X	blue	X	blue	repeat	0.71603991498705	1.0	True	response_right	b
004	2.0	189	ComRepSame	same	same	match	X	blue	X	blue	repeat	0.7182503640651703	1.0	True	response_right	b
004	2.0	190	RefSwiDifferent	different	different	mismatch	O	red	X	blue	switch	1.1557086419779807	1.0	True	response_left	r
004	2.0	191	ComSwiDifferent	different	different	mismatch	X	blue	O	red	switch	1.0485315970145166	1.0	True	response_left	r
004	2.0	192	ComRepSame	same	same	match	O	blue	O	blue	repeat	1.0700398690532893	1.0	True	response_right	b
004	2.0	193	RefSwiSame	same	same	match	O	red	O	blue	switch	1.03441134293098	1.0	True	response_right	b
004	2.0	194	ComSwiSame	same	same	match	O	blue	O	red	switch	0.6368878859793767	1.0	True	response_right	b
004	2.0	195	RefSwiSame	same	same	match	O	red	O	blue	switch	0.6725606670370325	1.0	True	response_right	b
004	2.0	196	ComSwiSame	same	same	match	O	blue	O	red	switch	1.0146569900680331	1.0	True	response_right	b
004	2.0	197	ComRepSame	same	same	match	O	blue	O	blue	repeat	0.7003457810496911	1.0	True	response_right	b
004	2.0	198	ComRepSame	same	same	match	O	blue	O	blue	repeat	0.4859516520518809	1.0	True	response_right	b
004	2.0	199	RefSwiDifferent	different	different	mismatch	X	red	O	blue	switch	0.7700225149746984	1.0	True	response_left	r
004	2.0	200	ComSwiSame	same	same	match	X	blue	X	red	switch	0.6028826050460339	1.0	True	response_right	b
004	2.0	201	ComRepDifferent	different	different	mismatch	O	blue	X	blue	repeat	0.8229534080019221	1.0	True	response_left	r
004	2.0	202	RefSwiDifferent	different	same	mismatch	O	red	X	blue	switch	0.9975555569399148	0.0	False	response_right	b
004	2.0	203	RefRepDifferent	different	different	mismatch	X	red	O	red	repeat	1.517688635038212	1.0	True	response_left	r
004	2.0	204	ComSwiDifferent	different	different	mismatch	O	blue	X	red	switch	0.968612583936192	1.0	True	response_left	r
004	2.0	205	RefSwiSame	same	same	match	X	red	X	blue	switch	0.7506933030672371	1.0	True	response_right	b
004	2.0	206	RefRepDifferent	different	different	mismatch	O	red	X	red	repeat	1.1495818749535829	1.0	True	response_left	r
004	2.0	207	ComSwiSame	same	different	match	O	blue	O	red	switch	0.7663206150755286	0.0	False	response_left	r
004	2.0	208	ComRepDifferent	different	same	mismatch	X	blue	O	blue	repeat	0.8973379839444533	0.0	False	response_right	b
004	2.0	209	ComRepSame	same	different	match	O	blue	O	blue	repeat	0.7886772539932281	0.0	False	response_left	r
004	2.0	210	ComRepDifferent	different	same	mismatch	X	blue	O	blue	repeat	0.7023620329564437	0.0	False	response_right	b
004	2.0	211	ComRepSame	same	different	match	O	blue	O	blue	repeat	1.8648403210099789	0.0	False	response_left	r
004	2.0	212	RefSwiDifferent	different	same	mismatch	X	red	O	blue	switch	0.7850439519388601	0.0	False	response_right	b
004	2.0	213	RefRepDifferent	different	different	mismatch	O	red	X	red	repeat	1.0716481959680095	1.0	True	response_left	r
004	2.0	214	ComSwiDifferent	different	different	mismatch	X	blue	O	red	switch	1.0350877030286938	1.0	True	response_left	r
004	2.0	215	ComRepSame	same	different	match	O	blue	O	blue	repeat	0.4515776460757479	0.0	False	response_left	r
004	2.0	216	ComRepDifferent	different	different	mismatch	X	blue	O	blue	repeat	1.2359169849660248	1.0	True	response_left	r
004	2.0	217	ComRepDifferent	different	different	mismatch	X	blue	O	blue	repeat	1.3014909139601514	1.0	True	response_left	r
004	2.0	218	ComRepSame	same	same	match	O	blue	O	blue	repeat	0.588169994065538	1.0	True	response_right	b
004	2.0	219	RefSwiSame	same	same	match	O	red	O	blue	switch	0.6329535689437762	1.0	True	response_right	b
004	2.0	220	ComSwiDifferent	different	different	mismatch	X	blue	O	red	switch	0.933678838890046	1.0	True	response_left	r
004	2.0	221	ComRepSame	same	same	match	O	blue	O	blue	repeat	1.1015556909842417	1.0	True	response_right	b
004	2.0	222	ComRepDifferent	different	different	mismatch	X	blue	O	blue	repeat	0.6893065089825541	1.0	True	response_left	r
004	2.0	223	ComRepSame	same	different	match	O	blue	O	blue	repeat	0.6710171510931104	0.0	False	response_left	r
004	2.0	224	RefSwiSame	same	same	match	O	red	O	blue	switch	0.8212082480313256	1.0	True	response_right	b
004	2.0	225	ComSwiSame	same	same	match	O	blue	O	red	switch	1.0845838760724291	1.0	True	response_right	b
004	2.0	226	RefSwiSame	same	same	match	O	red	O	blue	switch	0.5990919249597937	1.0	True	response_right	b
004	2.0	227	ComSwiDifferent	different	different	mismatch	X	blue	O	red	switch	0.7478553620167077	1.0	True	response_left	r
004	2.0	228	ComRepSame	same	same	match	O	blue	O	blue	repeat	1.747497942997143	1.0	True	response_right	b
004	2.0	229	ComRepDifferent	different	different	mismatch	X	blue	O	blue	repeat	0.9814594070194288	1.0	True	response_left	r
004	2.0	230	ComRepDifferent	different	different	mismatch	X	blue	O	blue	repeat	1.0367026230087504	1.0	True	response_left	r
004	2.0	231	RefSwiSame	same	same	match	O	red	O	blue	switch	0.7491198580246419	1.0	True	response_right	b
004	2.0	232	ComSwiDifferent	different	different	mismatch	X	blue	O	red	switch	0.8494951970642433	1.0	True	response_left	r
004	2.0	233	RefSwiSame	same	same	match	O	red	O	blue	switch	0.6354631679132581	1.0	True	response_right	b
004	2.0	234	ComSwiSame	same	same	match	O	blue	O	red	switch	0.7165166909107938	1.0	True	response_right	b
004	2.0	235	RefSwiDifferent	different	different	mismatch	X	red	O	blue	switch	1.016111850971356	1.0	True	response_left	r
004	2.0	236	ComSwiSame	same	same	match	X	blue	X	red	switch	0.8828367510577664	1.0	True	response_right	b
004	2.0	237	RefSwiDifferent	different	different	mismatch	O	red	X	blue	switch	0.9840171809773892	1.0	True	response_left	r
004	2.0	238	ComSwiSame	same	same	match	O	blue	O	red	switch	0.8819012009771541	1.0	True	response_right	b
004	2.0	239	RefSwiDifferent	different	different	mismatch	X	red	O	blue	switch	0.8164634129498154	1.0	True	response_left	r
004	2.0	240	RefRepSame	same	same	match	X	red	X	red	repeat	0.6721707980614156	1.0	True	response_right	b
004	2.0	241	RefRepDifferent	different	different	mismatch	O	red	X	red	repeat	0.7810814010445029	1.0	True	response_left	r
004	2.0	242	RefRepSame	same	same	match	O	red	O	red	repeat	1.416368119069375	1.0	True	response_right	b
004	2.0	243	RefRepDifferent	different	different	mismatch	X	red	O	red	repeat	0.8652246339479461	1.0	True	response_left	r
004	2.0	244	RefRepSame	same	same	match	X	red	X	red	repeat	0.4350592580158263	1.0	True	response_right	b
004	2.0	245	ComSwiSame	same	same	match	X	blue	X	red	switch	0.5663393440190703	1.0	True	response_right	b
004	2.0	246	RefSwiDifferent	different	different	mismatch	O	red	X	blue	switch	1.6985672309529036	1.0	True	response_left	r
004	2.0	247	ComSwiDifferent	different	different	mismatch	X	blue	O	red	switch	1.64921617298387	1.0	True	response_left	r
004	2.0	248	RefSwiDifferent	different	different	mismatch	X	red	O	blue	switch	1.1463510351022703	1.0	True	response_left	r
004	2.0	249	RefRepDifferent	different	different	mismatch	O	red	X	red	repeat	0.7982108889846131	1.0	True	response_left	r
004	2.0	250	RefRepDifferent	different	different	mismatch	X	red	O	red	repeat	0.9181937579996884	1.0	True	response_left	r
004	2.0	251	RefRepDifferent	different	different	mismatch	O	red	X	red	repeat	1.1170317139476538	1.0	True	response_left	r
004	2.0	252	ComSwiSame	same	same	match	O	blue	O	red	switch	0.9653225359506904	1.0	True	response_right	b
004	2.0	253	RefSwiDifferent	different	different	mismatch	X	red	O	blue	switch	0.9827807639958336	1.0	True	response_left	r
004	2.0	254	RefRepSame	same	same	match	X	red	X	red	repeat	0.753683493938297	1.0	True	response_right	b
004	2.0	255	RefRepSame	same	same	match	X	red	X	red	repeat	1.138504978036508	1.0	True	response_right	b
004	2.0	256	RefRepSame	same	same	match	X	red	X	red	repeat	0.6218429210130125	1.0	True	response_right	b
004	2.0	257	RefRepDifferent	different	different	mismatch	O	red	X	red	repeat	0.7018982579465955	1.0	True	response_left	r
005	1.0	1	RefRepSame	same	same	match	O	red	O	red	repeat	0.6189071909757331	1.0	True	response_right	b
005	1.0	2	RefRepSame	same	same	match	O	red	O	red	repeat	0.5856058850185946	1.0	True	response_right	b
005	1.0	3	ComSwiDifferent	different	different	mismatch	X	blue	O	red	switch	0.7330829889979213	1.0	True	response_left	r
005	1.0	4	RefSwiSame	same	same	match	O	red	O	blue	switch	0.59981898101978	1.0	True	response_right	b
005	1.0	5	RefRepSame	same	same	match	O	red	O	red	repeat	0.7541322549805045	1.0	True	response_right	b
005	1.0	6	RefRepDifferent	different	different	mismatch	X	red	O	red	repeat	1.3817540860036388	1.0	True	response_left	r
005	1.0	7	RefRepDifferent	different	different	mismatch	O	red	X	red	repeat	0.968030830961652	1.0	True	response_left	r
005	1.0	8	RefRepDifferent	different	different	mismatch	X	red	O	red	repeat	0.9007682199589908	1.0	True	response_left	r
005	1.0	9	RefRepSame	same	same	match	X	red	X	red	repeat	0.5157053630100563	1.0	True	response_right	b
005	1.0	10	ComSwiDifferent	different	different	mismatch	O	blue	X	red	switch	0.6035694460151717	1.0	True	response_left	r
005	1.0	11	RefSwiDifferent	different	different	mismatch	O	red	X	blue	switch	0.5809822540031746	1.0	True	response_left	r
005	1.0	12	ComSwiSame	same	same	match	O	blue	O	red	switch	0.6686163030099124	1.0	True	response_right	b
005	1.0	13	RefSwiDifferent	different	different	mismatch	X	red	O	blue	switch	0.6057827509939671	1.0	True	response_left	r
005	1.0	14	ComSwiDifferent	different	different	mismatch	O	blue	X	red	switch	0.6158523519989103	1.0	True	response_left	r
005	1.0	15	RefSwiSame	same	same	match	X	red	X	blue	switch	0.5850577290402725	1.0	True	response_right	b
005	1.0	16	ComSwiSame	same	same	match	X	blue	X	red	switch	0.5554705059621483	1.0	True	response_right	b
005	1.0	17	ComRepSame	same	same	match	X	blue	X	blue	repeat	0.4986501859966665	1.0	True	response_right	b
005	1.0	18	ComRepSame	same	same	match	X	blue	X	blue	repeat	0.6325228039640933	1.0	True	response_right	b
005	1.0	19	ComRepDifferent	different	different	mismatch	O	blue	X	blue	repeat	0.9215803970582784	1.0	True	response_left	r
005	1.0	20	ComRepDifferent	different	different	mismatch	O	blue	X	blue	repeat	0.5371804530732334	1.0	True	response_left	r
005	1.0	21	ComRepSame	same	same	match	X	blue	X	blue	repeat	0.8675546970916912	1.0	True	response_right	b
005	1.0	22	ComRepSame	same	same	match	X	blue	X	blue	repeat	0.6669065050082281	1.0	True	response_right	b
005	1.0	23	ComRepDifferent	different	different	mismatch	O	blue	X	blue	repeat	0.90242171601858	1.0	True	response_left	r
005	1.0	24	RefSwiDifferent	different	different	mismatch	O	red	X	blue	switch	0.7521812530467287	1.0	True	response_left	r
005	1.0	25	RefRepDifferent	different	different	mismatch	X	red	O	red	repeat	0.7505547810578719	1.0	True	response_left	r
005	1.0	26	ComSwiSame	same	same	match	X	blue	X	red	switch	0.7016129230614752	1.0	True	response_right	b
005	1.0	27	RefSwiDifferent	different	different	mismatch	O	red	X	blue	switch	0.6213712180033326	1.0	True	response_left	r
005	1.0	28	RefRepSame	same	same	match	O	red	O	red	repeat	0.6677500440273434	1.0	True	response_right	b
005	1.0	29	RefRepDifferent	different	different	mismatch	X	red	O	red	repeat	0.7175133969867602	1.0	True	response_left	r
005	1.0	30	ComSwiSame	same	same	match	X	blue	X	red	switch	0.7383822789415717	1.0	True	response_right	b
005	1.0	31	ComRepDifferent	different	different	mismatch	O	blue	X	blue	repeat	0.6015979070216417	1.0	True	response_left	r
005	1.0	32	RefSwiSame	same	different	match	X	red	X	blue	switch	0.9035691719036548	0.0	False	response_left	r
005	1.0	33	RefRepSame	same	same	match	X	red	X	red	repeat	0.6368307649390772	1.0	True	response_right	b
005	1.0	34	RefRepSame	same	same	match	X	red	X	red	repeat	0.5369374069850892	1.0	True	response_right	b
005	1.0	35	ComSwiDifferent	different	different	mismatch	O	blue	X	red	switch	0.8672934690257534	1.0	True	response_left	r
005	1.0	36	ComRepDifferent	different	different	mismatch	O	blue	X	blue	repeat	0.6686022219946608	1.0	True	response_left	r
005	1.0	37	ComRepDifferent	different	different	mismatch	O	blue	X	blue	repeat	0.5345452700275928	1.0	True	response_left	r
005	1.0	38	RefSwiSame	same	same	match	X	red	X	blue	switch	0.7534537389874458	1.0	True	response_right	b
005	1.0	39	ComSwiDifferent	different	different	mismatch	O	blue	X	red	switch	0.6723190669436008	1.0	True	response_left	r
005	1.0	40	ComRepSame	same	same	match	X	blue	X	blue	repeat	0.932867846917361	1.0	True	response_right	b
005	1.0	41	ComRepSame	same	same	match	X	blue	X	blue	repeat	0.5654623219743371	1.0	True	response_right	b
005	1.0	42	RefSwiDifferent	different	different	mismatch	O	red	X	blue	switch	0.6204151079291478	1.0	True	response_left	r
005	1.0	43	ComSwiSame	same	same	match	O	blue	O	red	switch	0.7508308220421895	1.0	True	response_right	b
005	1.0	44	ComRepSame	same	same	match	O	blue	O	blue	repeat	0.5643954540137202	1.0	True	response_right	b
005	1.0	45	RefSwiSame	same	same	match	O	red	O	blue	switch	0.5334366880124435	1.0	True	response_right	b
005	1.0	46	ComSwiDifferent	different	different	mismatch	X	blue	O	red	switch	0.586228690110147	1.0	True	response_left	r
005	1.0	47	ComRepDifferent	different	different	mismatch	X	blue	O	blue	repeat	1.0017211879603565	1.0	True	response_left	r
005	1.0	48	ComRepSame	same	same	match	O	blue	O	blue	repeat	0.6880445129936561	1.0	True	response_right	b
005	1.0	49	ComRepDifferent	different	different	mismatch	X	blue	O	blue	repeat	0.5843685799045488	1.0	True	response_left	r
005	1.0	50	RefSwiSame	same	same	match	O	red	O	blue	switch	0.5353506180690601	1.0	True	response_right	b
005	1.0	51	RefRepDifferent	different	different	mismatch	X	red	O	red	repeat	0.6356802119407803	1.0	True	response_left	r
005	1.0	52	RefRepDifferent	different	different	mismatch	O	red	X	red	repeat	0.7189865839900449	1.0	True	response_left	r
005	1.0	53	RefRepDifferent	different	different	mismatch	X	red	O	red	repeat	0.716301828972064	1.0	True	response_left	r
005	1.0	54	RefRepSame	same	different	match	X	red	X	red	repeat	0.7505337769398466	0.0	False	response_left	r
005	1.0	55	ComSwiDifferent	different	different	mismatch	O	blue	X	red	switch	0.8844484279397875	1.0	True	response_left	r
005	1.0	56	RefSwiSame	same	same	match	X	red	X	blue	switch	0.5667383359977975	1.0	True	response_right	b
005	1.0	57	ComSwiSame	same	same	match	X	blue	X	red	switch	0.5493398680118844	1.0	True	response_right	b
005	1.0	58	RefSwiSame	same	same	match	X	red	X	blue	switch	0.6846255649579689	1.0	True	response_right	b
005	1.0	59	ComSwiDifferent	different	different	mismatch	O	blue	X	red	switch	0.7151177310151979	1.0	True	response_left	r
005	1.0	60	ComRepDifferent	different	different	mismatch	O	blue	X	blue	repeat	0.6536460760980844	1.0	True	response_left	r
005	1.0	61	RefSwiSame	same	same	match	X	red	X	blue	switch	0.5996516549494117	1.0	True	response_right	b
005	1.0	62	ComSwiDifferent	different	different	mismatch	O	blue	X	red	switch	0.6825391419697553	1.0	True	response_left	r
005	1.0	63	RefSwiSame	same	same	match	X	red	X	blue	switch	0.58487702999264	1.0	True	response_right	b
005	1.0	64	ComSwiSame	same	same	match	X	blue	X	red	switch	0.6344497669488192	1.0	True	response_right	b
005	1.0	65	ComRepSame	same	same	match	X	blue	X	blue	repeat	0.4979862830368802	1.0	True	response_right	b
005	1.0	66	RefSwiDifferent	different	different	mismatch	O	red	X	blue	switch	0.6002023570472375	1.0	True	response_left	r
005	1.0	67	ComSwiSame	same	same	match	O	blue	O	red	switch	0.6057967359665781	1.0	True	response_right	b
005	1.0	68	ComRepDifferent	different	different	mismatch	X	blue	O	blue	repeat	0.7540052450494841	1.0	True	response_left	r
005	1.0	69	RefSwiSame	same	same	match	O	red	O	blue	switch	0.8211358120897785	1.0	True	response_right	b
005	1.0	70	ComSwiDifferent	different	different	mismatch	X	blue	O	red	switch	0.5701000720728189	1.0	True	response_left	r
005	1.0	71	ComRepDifferent	different	different	mismatch	X	blue	O	blue	repeat	1.0643063290044663	1.0	True	response_left	r
005	1.0	72	ComRepSame	same	same	match	O	blue	O	blue	repeat	0.9502023940440268	1.0	True	response_right	b
005	1.0	73	ComRepSame	same	same	match	O	blue	O	blue	repeat	0.866752183996141	1.0	True	response_right	b
005	1.0	74	ComRepSame	same	same	match	O	blue	O	blue	repeat	0.5520205009961501	1.0	True	response_right	b
005	1.0	75	RefSwiDifferent	different	different	mismatch	X	red	O	blue	switch	0.7197002859320492	1.0	True	response_left	r
005	1.0	76	RefRepSame	same	same	match	X	red	X	red	repeat	0.5841648490168154	1.0	True	response_right	b
005	1.0	77	ComSwiSame	same	same	match	X	blue	X	red	switch	0.5877186029683799	1.0	True	response_right	b
005	1.0	78	ComRepDifferent	different	different	mismatch	O	blue	X	blue	repeat	0.6714149310719222	1.0	True	response_left	r
005	1.0	79	ComRepSame	same	same	match	X	blue	X	blue	repeat	0.6707287930184975	1.0	True	response_right	b
005	1.0	80	RefSwiSame	same	same	match	X	red	X	blue	switch	0.6677611479535699	1.0	True	response_right	b
005	1.0	81	ComSwiSame	same	same	match	X	blue	X	red	switch	0.5837570419535041	1.0	True	response_right	b
005	1.0	82	ComRepSame	same	same	match	X	blue	X	blue	repeat	0.5698418240062892	1.0	True	response_right	b
005	1.0	83	RefSwiSame	same	same	match	X	red	X	blue	switch	0.7029564590193331	1.0	True	response_right	b
005	1.0	84	RefRepSame	same	same	match	X	red	X	red	repeat	0.5652974810218439	1.0	True	response_right	b
005	1.0	85	RefRepDifferent	different	different	mismatch	O	red	X	red	repeat	0.6656569050392136	1.0	True	response_left	r
005	1.0	86	ComSwiDifferent	different	same	mismatch	X	blue	O	red	switch	0.8838146949419752	0.0	False	response_right	b
005	1.0	87	RefSwiDifferent	different	same	mismatch	X	red	O	blue	switch	0.8655390030471608	0.0	False	response_right	b
005	1.0	88	ComSwiDifferent	different	different	mismatch	O	blue	X	red	switch	0.7498219009721652	1.0	True	response_left	r
005	1.0	89	ComRepSame	same	same	match	X	blue	X	blue	repeat	0.7712998579954728	1.0	True	response_right	b
005	1.0	90	ComRepSame	same	same	match	X	blue	X	blue	repeat	0.5828857079613954	1.0	True	response_right	b
005	1.0	91	RefSwiDifferent	different	different	mismatch	O	red	X	blue	switch	0.7332381239393726	1.0	True	response_left	r
005	1.0	92	RefRepSame	same	same	match	O	red	O	red	repeat	0.6177958559710532	1.0	True	response_right	b
005	1.0	93	RefRepDifferent	different	different	mismatch	X	red	O	red	repeat	0.9882791809504852	1.0	True	response_left	r
005	1.0	94	RefRepDifferent	different	different	mismatch	O	red	X	red	repeat	0.8354501279536635	1.0	True	response_left	r
005	1.0	95	RefRepDifferent	different	different	mismatch	X	red	O	red	repeat	1.169989392044954	1.0	True	response_left	r
005	1.0	96	RefRepSame	same	same	match	X	red	X	red	repeat	0.9509744310053064	1.0	True	response_right	b
005	1.0	97	RefRepDifferent	different	different	mismatch	O	red	X	red	repeat	0.9350995240965858	1.0	True	response_left	r
005	1.0	98	ComSwiSame	same	same	match	O	blue	O	red	switch	0.6166790790157393	1.0	True	response_right	b
005	1.0	99	ComRepDifferent	different	different	mismatch	X	blue	O	blue	repeat	0.7033867809223011	1.0	True	response_left	r
005	1.0	100	RefSwiSame	same	same	match	O	red	O	blue	switch	0.7342525529675186	1.0	True	response_right	b
005	1.0	101	RefRepDifferent	different	different	mismatch	X	red	O	red	repeat	0.7202647940721363	1.0	True	response_left	r
005	1.0	102	RefRepDifferent	different	different	mismatch	O	red	X	red	repeat	0.7263753939187154	1.0	True	response_left	r
005	1.0	103	ComSwiDifferent	different	different	mismatch	X	blue	O	red	switch	0.801117748953402	1.0	True	response_left	r
005	1.0	104	RefSwiSame	same	same	match	O	red	O	blue	switch	0.6711196460528299	1.0	True	response_right	b
005	1.0	105	ComSwiSame	same	same	match	O	blue	O	red	switch	0.6389916500775144	1.0	True	response_right	b
005	1.0	106	RefSwiSame	same	same	match	O	red	O	blue	switch	0.5390194000210613	1.0	True	response_right	b
005	1.0	107	RefRepDifferent	different	different	mismatch	X	red	O	red	repeat	0.6537919220281765	1.0	True	response_left	r
005	1.0	108	ComSwiSame	same	same	match	X	blue	X	red	switch	0.5219331820262596	1.0	True	response_right	b
005	1.0	109	RefSwiDifferent	different	different	mismatch	O	red	X	blue	switch	0.698861971963197	1.0	True	response_left	r
005	1.0	110	RefRepSame	same	same	match	O	red	O	red	repeat	0.6674395330483094	1.0	True	response_right	b
005	1.0	111	ComSwiSame	same	same	match	O	blue	O	red	switch	0.5853082609828562	1.0	True	response_right	b
005	1.0	112	RefSwiDifferent	different	different	mismatch	X	red	O	blue	switch	0.7224236780311912	1.0	True	response_left	r
005	1.0	113	ComSwiDifferent	different	same	mismatch	O	blue	X	red	switch	0.5166850059758872	0.0	False	response_right	b
005	1.0	114	ComRepDifferent	different	same	mismatch	O	blue	X	blue	repeat	0.6881266220007092	0.0	False	response_right	b
005	1.0	115	ComRepDifferent	different	same	mismatch	O	blue	X	blue	repeat	0.6009897500043735	0.0	False	response_right	b
005	1.0	116	RefSwiDifferent	different	same	mismatch	O	red	X	blue	switch	0.789336500922218	0.0	False	response_right	b
005	1.0	117	ComSwiSame	same	same	match	O	blue	O	red	switch	0.5498237590072677	1.0	True	response_right	b
005	1.0	118	RefSwiDifferent	different	different	mismatch	X	red	O	blue	switch	0.8870421519968659	1.0	True	response_left	r
005	1.0	119	ComSwiSame	same	same	match	X	blue	X	red	switch	0.5997795730363578	1.0	True	response_right	b
005	1.0	120	ComRepDifferent	different	same	mismatch	O	blue	X	blue	repeat	0.6145287239924073	0.0	False	response_right	b
005	1.0	121	RefSwiDifferent	different	different	mismatch	O	red	X	blue	switch	0.935512262978591	1.0	True	response_left	r
005	1.0	122	ComSwiDifferent	different	different	mismatch	X	blue	O	red	switch	0.9353172490373254	1.0	True	response_left	r
005	1.0	123	RefSwiDifferent	different	different	mismatch	X	red	O	blue	switch	1.0519738449947909	1.0	True	response_left	r
005	1.0	124	RefRepSame	same	same	match	X	red	X	red	repeat	0.5823640680173412	1.0	True	response_right	b
005	1.0	125	RefRepSame	same	same	match	X	red	X	red	repeat	0.5523556260159239	1.0	True	response_right	b
005	1.0	126	ComSwiDifferent	different	different	mismatch	O	blue	X	red	switch	0.7212440619478002	1.0	True	response_left	r
005	1.0	127	RefSwiDifferent	different	same	mismatch	O	red	X	blue	switch	1.2366166709689423	0.0	False	response_right	b
005	1.0	128	RefRepSame	same	same	match	O	red	O	red	repeat	0.4319872929481789	1.0	True	response_right	b
005	2.0	130	RefRepSame	same	same	match	X	red	X	red	repeat	0.6847080619772896	1.0	True	response_right	b
005	2.0	131	RefRepSame	same	same	match	X	red	X	red	repeat	0.518104195012711	1.0	True	response_right	b
005	2.0	132	ComSwiDifferent	different	different	mismatch	O	blue	X	red	switch	0.6998085860395804	1.0	True	response_left	r
005	2.0	133	RefSwiSame	same	same	match	X	red	X	blue	switch	0.4727670880965888	1.0	True	response_right	b
005	2.0	134	ComSwiDifferent	different	different	mismatch	O	blue	X	red	switch	0.7377202659845352	1.0	True	response_left	r
005	2.0	135	ComRepSame	same	same	match	X	blue	X	blue	repeat	0.8035276610171422	1.0	True	response_right	b
005	2.0	136	ComRepDifferent	different	different	mismatch	O	blue	X	blue	repeat	0.7698948950273916	1.0	True	response_left	r
005	2.0	137	RefSwiDifferent	different	different	mismatch	O	red	X	blue	switch	0.7660813459660858	1.0	True	response_left	r
005	2.0	138	ComSwiDifferent	different	different	mismatch	X	blue	O	red	switch	0.9734202299732716	1.0	True	response_left	r
005	2.0	139	ComRepSame	same	same	match	O	blue	O	blue	repeat	0.8020529259229079	1.0	True	response_right	b
005	2.0	140	ComRepSame	same	same	match	O	blue	O	blue	repeat	0.5345595550024882	1.0	True	response_right	b
005	2.0	141	ComRepSame	same	same	match	O	blue	O	blue	repeat	0.5719526669709012	1.0	True	response_right	b
005	2.0	142	ComRepDifferent	different	different	mismatch	X	blue	O	blue	repeat	0.7190595800057054	1.0	True	response_left	r
005	2.0	143	RefSwiSame	same	same	match	O	red	O	blue	switch	0.7854259579908103	1.0	True	response_right	b
005	2.0	144	ComSwiSame	same	same	match	O	blue	O	red	switch	0.667750780005008	1.0	True	response_right	b
005	2.0	145	RefSwiDifferent	different	different	mismatch	X	red	O	blue	switch	0.6994012810755521	1.0	True	response_left	r
005	2.0	146	RefRepDifferent	different	different	mismatch	O	red	X	red	repeat	1.317159623024054	1.0	True	response_left	r
005	2.0	147	RefRepSame	same	same	match	O	red	O	red	repeat	0.7686142609454691	1.0	True	response_right	b
005	2.0	148	ComSwiDifferent	different	different	mismatch	X	blue	O	red	switch	0.784203925053589	1.0	True	response_left	r
005	2.0	149	ComRepDifferent	different	different	mismatch	X	blue	O	blue	repeat	0.6218190159415826	1.0	True	response_left	r
005	2.0	150	RefSwiSame	same	same	match	O	red	O	blue	switch	0.8178431839914992	1.0	True	response_right	b
005	2.0	151	ComSwiDifferent	different	different	mismatch	X	blue	O	red	switch	0.8484446310903877	1.0	True	response_left	r
005	2.0	152	RefSwiSame	same	same	match	O	red	O	blue	switch	0.9522814629599452	1.0	True	response_right	b
005	2.0	153	RefRepDifferent	different	different	mismatch	X	red	O	red	repeat	0.6878474089317024	1.0	True	response_left	r
005	2.0	154	ComSwiSame	same	same	match	X	blue	X	red	switch	0.5715053079184145	1.0	True	response_right	b
005	2.0	155	RefSwiDifferent	different	different	mismatch	O	red	X	blue	switch	0.8377724470337853	1.0	True	response_left	r
005	2.0	156	ComSwiSame	same	same	match	O	blue	O	red	switch	0.6010666959919035	1.0	True	response_right	b
005	2.0	157	ComRepDifferent	different	different	mismatch	X	blue	O	blue	repeat	0.6013168579665944	1.0	True	response_left	r
005	2.0	158	RefSwiDifferent	different	same	mismatch	X	red	O	blue	switch	0.7309377009514719	0.0	False	response_right	b
005	2.0	159	RefRepDifferent	different	different	mismatch	O	red	X	red	repeat	0.8374278999399394	1.0	True	response_left	r
005	2.0	160	ComSwiSame	same	same	match	O	blue	O	red	switch	0.7163284060079604	1.0	True	response_right	b
005	2.0	161	ComRepSame	same	same	match	O	blue	O	blue	repeat	0.5357009500730783	1.0	True	response_right	b
005	2.0	162	ComRepDifferent	different	different	mismatch	X	blue	O	blue	repeat	0.6557183950208127	1.0	True	response_left	r
005	2.0	163	RefSwiSame	same	different	match	O	red	O	blue	switch	1.084752893075347	0.0	False	response_left	r
005	2.0	164	ComSwiSame	same	same	match	O	blue	O	red	switch	0.5846271349582821	1.0	True	response_right	b
005	2.0	165	RefSwiSame	same	same	match	O	red	O	blue	switch	0.488784414017573	1.0	True	response_right	b
005	2.0	166	RefRepSame	same	same	match	O	red	O	red	repeat	0.4818692730041221	1.0	True	response_right	b
005	2.0	167	RefRepSame	same	same	match	O	red	O	red	repeat	0.701102323946543	1.0	True	response_right	b
005	2.0	168	ComSwiSame	same	same	match	O	blue	O	red	switch	0.9050537319853902	1.0	True	response_right	b
005	2.0	169	RefSwiDifferent	different	different	mismatch	X	red	O	blue	switch	1.005235546967015	1.0	True	response_left	r
005	2.0	170	ComSwiDifferent	different	different	mismatch	O	blue	X	red	switch	0.6494168849894777	1.0	True	response_left	r
005	2.0	171	RefSwiSame	same	same	match	X	red	X	blue	switch	0.738574463990517	1.0	True	response_right	b
005	2.0	172	RefRepDifferent	different	different	mismatch	O	red	X	red	repeat	0.8153698109090328	1.0	True	response_left	r
005	2.0	173	RefRepSame	same	same	match	O	red	O	red	repeat	0.7821159820305184	1.0	True	response_right	b
005	2.0	174	RefRepDifferent	different	different	mismatch	X	red	O	red	repeat	0.75213685806375	1.0	True	response_left	r
005	2.0	175	RefRepDifferent	different	same	mismatch	O	red	X	red	repeat	0.6874979180283844	0.0	False	response_right	b
005	2.0	176	RefRepSame	same	same	match	O	red	O	red	repeat	0.5331350800115615	1.0	True	response_right	b
005	2.0	177	ComSwiDifferent	different	different	mismatch	X	blue	O	red	switch	0.7334629950346425	1.0	True	response_left	r
005	2.0	178	RefSwiDifferent	different	same	mismatch	X	red	O	blue	switch	0.7176236399682239	0.0	False	response_right	b
005	2.0	179	RefRepSame	same	same	match	X	red	X	red	repeat	0.5161192000377923	1.0	True	response_right	b
005	2.0	180	RefRepSame	same	same	match	X	red	X	red	repeat	0.6838691130978987	1.0	True	response_right	b
005	2.0	181	ComSwiSame	same	same	match	X	blue	X	red	switch	0.8651302970247343	1.0	True	response_right	b
005	2.0	182	ComRepSame	same	same	match	X	blue	X	blue	repeat	0.6353404850233346	1.0	True	response_right	b
005	2.0	183	RefSwiDifferent	different	different	mismatch	O	red	X	blue	switch	0.7549798819236457	1.0	True	response_left	r
005	2.0	184	RefRepDifferent	different	different	mismatch	X	red	O	red	repeat	0.8982215820578858	1.0	True	response_left	r
005	2.0	185	RefRepSame	same	same	match	X	red	X	red	repeat	0.5879525459604338	1.0	True	response_right	b
005	2.0	186	ComSwiSame	same	same	match	X	blue	X	red	switch	0.6353510260814801	1.0	True	response_right	b
005	2.0	187	RefSwiSame	same	same	match	X	red	X	blue	switch	0.6876994540216401	1.0	True	response_right	b
005	2.0	188	RefRepSame	same	same	match	X	red	X	red	repeat	0.5844124880386516	1.0	True	response_right	b
005	2.0	189	ComSwiSame	same	same	match	X	blue	X	red	switch	0.6194382819812745	1.0	True	response_right	b
005	2.0	190	RefSwiDifferent	different	different	mismatch	O	red	X	blue	switch	0.6685556339798495	1.0	True	response_left	r
005	2.0	191	RefRepSame	same	same	match	O	red	O	red	repeat	0.6033442680491135	1.0	True	response_right	b
005	2.0	192	RefRepSame	same	same	match	O	red	O	red	repeat	0.6679692020406947	1.0	True	response_right	b
005	2.0	193	RefRepDifferent	different	different	mismatch	X	red	O	red	repeat	0.6843528589233756	1.0	True	response_left	r
005	2.0	194	RefRepDifferent	different	different	mismatch	O	red	X	red	repeat	1.1995511279674247	1.0	True	response_left	r
005	2.0	195	ComSwiSame	same	same	match	O	blue	O	red	switch	0.68349886208307	1.0	True	response_right	b
005	2.0	196	RefSwiDifferent	different	different	mismatch	X	red	O	blue	switch	0.8868083510315046	1.0	True	response_left	r
005	2.0	197	RefRepSame	same	same	match	X	red	X	red	repeat	0.8209643330192193	1.0	True	response_right	b
005	2.0	198	RefRepDifferent	different	different	mismatch	O	red	X	red	repeat	0.7204376480076462	1.0	True	response_left	r
005	2.0	199	ComSwiSame	same	same	match	O	blue	O	red	switch	0.7806508670328185	1.0	True	response_right	b
005	2.0	200	RefSwiSame	same	same	match	O	red	O	blue	switch	1.0519149439642206	1.0	True	response_right	b
005	2.0	201	ComSwiDifferent	different	different	mismatch	X	blue	O	red	switch	0.7561065970221534	1.0	True	response_left	r
005	2.0	202	RefSwiDifferent	different	different	mismatch	X	red	O	blue	switch	1.16978106694296	1.0	True	response_left	r
005	2.0	203	ComSwiDifferent	different	different	mismatch	O	blue	X	red	switch	0.7880380610004067	1.0	True	response_left	r
005	2.0	204	ComRepSame	same	same	match	X	blue	X	blue	repeat	0.8517378510441631	1.0	True	response_right	b
005	2.0	205	RefSwiSame	same	same	match	X	red	X	blue	switch	0.6658313689986244	1.0	True	response_right	b
005	2.0	206	RefRepDifferent	different	different	mismatch	O	red	X	red	repeat	0.6837303639622405	1.0	True	response_left	r
005	2.0	207	ComSwiSame	same	same	match	O	blue	O	red	switch	0.8673392069758847	1.0	True	response_right	b
005	2.0	208	RefSwiSame	same	same	match	O	red	O	blue	switch	0.5805061910068616	1.0	True	response_right	b
005	2.0	209	ComSwiDifferent	different	different	mismatch	X	blue	O	red	switch	1.1710814461112022	1.0	True	response_left	r
005	2.0	210	ComRepDifferent	different	different	mismatch	X	blue	O	blue	repeat	1.002148319967091	1.0	True	response_left	r
005	2.0	211	RefSwiSame	same	same	match	O	red	O	blue	switch	0.7174400590592995	1.0	True	response_right	b
005	2.0	212	ComSwiSame	same	same	match	O	blue	O	red	switch	0.7491937070153654	1.0	True	response_right	b
005	2.0	213	ComRepDifferent	different	different	mismatch	X	blue	O	blue	repeat	1.0000550179975107	1.0	True	response_left	r
005	2.0	214	RefSwiDifferent	different	same	mismatch	X	red	O	blue	switch	0.699441134929657	0.0	False	response_right	b
005	2.0	215	RefRepDifferent	different	different	mismatch	O	red	X	red	repeat	0.771252256934531	1.0	True	response_left	r
005	2.0	216	ComSwiDifferent	different	different	mismatch	X	blue	O	red	switch	1.332404048065655	1.0	True	response_left	r
005	2.0	217	RefSwiDifferent	different	different	mismatch	X	red	O	blue	switch	0.9690071879886092	1.0	True	response_left	r
005	2.0	218	RefRepSame	same	same	match	X	red	X	red	repeat	0.6511724580777809	1.0	True	response_right	b
005	2.0	219	RefRepDifferent	different	different	mismatch	O	red	X	red	repeat	0.9860497040208428	1.0	True	response_left	r
005	2.0	220	RefRepDifferent	different	different	mismatch	X	red	O	red	repeat	0.9380640300223604	1.0	True	response_left	r
005	2.0	221	ComSwiDifferent	different	different	mismatch	O	blue	X	red	switch	0.9380307650426404	1.0	True	response_left	r
005	2.0	222	RefSwiSame	same	same	match	X	red	X	blue	switch	0.9708996469853446	1.0	True	response_right	b
005	2.0	224	RefSwiSame	same	same	match	X	red	X	blue	switch	0.735587892937474	1.0	True	response_right	b
005	2.0	225	RefRepSame	same	same	match	X	red	X	red	repeat	0.7324647520435974	1.0	True	response_right	b
005	2.0	226	ComSwiDifferent	different	different	mismatch	O	blue	X	red	switch	0.735646964982152	1.0	True	response_left	r
005	2.0	227	RefSwiDifferent	different	different	mismatch	O	red	X	blue	switch	1.184136313968338	1.0	True	response_left	r
005	2.0	228	ComSwiSame	same	same	match	O	blue	O	red	switch	0.6684860059758648	1.0	True	response_right	b
005	2.0	229	ComRepDifferent	different	different	mismatch	X	blue	O	blue	repeat	0.9530288940295576	1.0	True	response_left	r
005	2.0	230	ComRepSame	same	same	match	O	blue	O	blue	repeat	0.66776945698075	1.0	True	response_right	b
005	2.0	231	ComRepSame	same	same	match	O	blue	O	blue	repeat	0.6839740419527516	1.0	True	response_right	b
005	2.0	232	ComRepDifferent	different	different	mismatch	X	blue	O	blue	repeat	0.9160642960341648	1.0	True	response_left	r
005	2.0	233	RefSwiDifferent	different	same	mismatch	X	red	O	blue	switch	1.418540716986172	0.0	False	response_right	b
005	2.0	234	RefRepDifferent	different	different	mismatch	O	red	X	red	repeat	1.356118418974802	1.0	True	response_left	r
005	2.0	235	RefRepDifferent	different	different	mismatch	X	red	O	red	repeat	0.6868365739937872	1.0	True	response_left	r
005	2.0	236	ComSwiSame	same	same	match	X	blue	X	red	switch	0.5190442589810118	1.0	True	response_right	b
005	2.0	237	ComRepDifferent	different	different	mismatch	O	blue	X	blue	repeat	0.9005172189790756	1.0	True	response_left	r
005	2.0	238	ComRepDifferent	different	same	mismatch	O	blue	X	blue	repeat	0.8186810229672119	0.0	False	response_right	b
005	2.0	239	ComRepDifferent	different	same	mismatch	O	blue	X	blue	repeat	0.5874940109206364	0.0	False	response_right	b
005	2.0	240	ComRepSame	same	different	match	X	blue	X	blue	repeat	0.9673269800841808	0.0	False	response_left	r
005	2.0	241	ComRepSame	same	different	match	X	blue	X	blue	repeat	0.9658597110537812	0.0	False	response_left	r
005	2.0	242	RefSwiSame	same	different	match	X	red	X	blue	switch	0.9659217769512908	0.0	False	response_left	r
005	2.0	243	ComSwiDifferent	different	different	mismatch	O	blue	X	red	switch	0.7864141459576786	1.0	True	response_left	r
005	2.0	244	ComRepDifferent	different	different	mismatch	O	blue	X	blue	repeat	0.6826977459713817	1.0	True	response_left	r
005	2.0	245	ComRepSame	same	same	match	X	blue	X	blue	repeat	0.8560552339768037	1.0	True	response_right	b
005	2.0	246	ComRepDifferent	different	different	mismatch	O	blue	X	blue	repeat	0.6805202909745276	1.0	True	response_left	r
005	2.0	247	RefSwiDifferent	different	different	mismatch	O	red	X	blue	switch	0.7177051060134545	1.0	True	response_left	r
005	2.0	248	ComSwiDifferent	different	different	mismatch	X	blue	O	red	switch	1.3362439359771088	1.0	True	response_left	r
005	2.0	249	ComRepSame	same	same	match	O	blue	O	blue	repeat	0.756375688011758	1.0	True	response_right	b
005	2.0	250	RefSwiSame	same	same	match	O	red	O	blue	switch	0.5669526010751724	1.0	True	response_right	b
005	2.0	251	ComSwiDifferent	different	different	mismatch	X	blue	O	red	switch	0.6823066200595349	1.0	True	response_left	r
005	2.0	252	ComRepSame	same	same	match	O	blue	O	blue	repeat	0.7325767249567434	1.0	True	response_right	b
005	2.0	253	ComRepDifferent	different	different	mismatch	X	blue	O	blue	repeat	0.8187998699722812	1.0	True	response_left	r
005	2.0	254	ComRepSame	same	same	match	O	blue	O	blue	repeat	0.8193943030200899	1.0	True	response_right	b
005	2.0	255	ComRepDifferent	different	different	mismatch	X	blue	O	blue	repeat	0.9183375330176204	1.0	True	response_left	r
005	2.0	256	ComRepSame	same	same	match	O	blue	O	blue	repeat	0.5649385940050706	1.0	True	response_right	b
005	2.0	257	RefSwiDifferent	different	different	mismatch	X	red	O	blue	switch	0.8863238049671054	1.0	True	response_left	r
006	1.0	1	ComSwiSame	same	same	match	X	blue	X	red	switch	0.5853240660508163	1.0	True	response_right	b
006	1.0	2	RefSwiDifferent	different	different	mismatch	O	red	X	blue	switch	0.8341814759769477	1.0	True	response_left	r
006	1.0	3	ComSwiDifferent	different	same	mismatch	X	blue	O	red	switch	0.620025587035343	0.0	False	response_right	b
006	1.0	4	RefSwiDifferent	different	different	mismatch	X	red	O	blue	switch	0.966326060006395	1.0	True	response_left	r
006	1.0	5	RefRepSame	same	same	match	X	red	X	red	repeat	0.8169936949852854	1.0	True	response_right	b
006	1.0	6	RefRepSame	same	same	match	X	red	X	red	repeat	0.6051230230368674	1.0	True	response_right	b
006	1.0	7	RefRepSame	same	same	match	X	red	X	red	repeat	0.5694231480010785	1.0	True	response_right	b
006	1.0	8	RefRepSame	same	same	match	X	red	X	red	repeat	0.5863797880010679	1.0	True	response_right	b
006	1.0	9	RefRepSame	same	same	match	X	red	X	red	repeat	0.6552884160191752	1.0	True	response_right	b
006	1.0	10	ComSwiSame	same	same	match	X	blue	X	red	switch	0.6814419319853187	1.0	True	response_right	b
006	1.0	11	ComRepDifferent	different	different	mismatch	O	blue	X	blue	repeat	0.516708483977709	1.0	True	response_left	r
006	1.0	12	RefSwiSame	same	same	match	X	red	X	blue	switch	0.7354700450086966	1.0	True	response_right	b
006	1.0	13	ComSwiDifferent	different	different	mismatch	O	blue	X	red	switch	0.7533069570199586	1.0	True	response_left	r
006	1.0	14	ComRepDifferent	different	different	mismatch	O	blue	X	blue	repeat	0.5551025900058448	1.0	True	response_left	r
006	1.0	15	ComRepSame	same	same	match	X	blue	X	blue	repeat	0.9866040570195764	1.0	True	response_right	b
006	1.0	16	ComRepSame	same	same	match	X	blue	X	blue	repeat	0.6352688510087319	1.0	True	response_right	b
006	1.0	17	ComRepDifferent	different	different	mismatch	O	blue	X	blue	repeat	0.89949667500332	1.0	True	response_left	r
006	1.0	18	ComRepDifferent	different	different	mismatch	O	blue	X	blue	repeat	0.6176333320327103	1.0	True	response_left	r
006	1.0	19	ComRepDifferent	different	different	mismatch	O	blue	X	blue	repeat	0.735394051996991	1.0	True	response_left	r
006	1.0	20	ComRepDifferent	different	different	mismatch	O	blue	X	blue	repeat	0.6167986210202798	1.0	True	response_left	r
006	1.0	21	ComRepSame	same	same	match	X	blue	X	blue	repeat	1.0987601430388168	1.0	True	response_right	b
006	1.0	22	RefSwiDifferent	different	different	mismatch	O	red	X	blue	switch	1.1224419939680956	1.0	True	response_left	r
006	1.0	23	ComSwiDifferent	different	different	mismatch	X	blue	O	red	switch	0.7548125530011021	1.0	True	response_left	r
006	1.0	24	RefSwiSame	same	same	match	O	red	O	blue	switch	0.902474478003569	1.0	True	response_right	b
006	1.0	25	ComSwiSame	same	same	match	O	blue	O	red	switch	0.6195777980028652	1.0	True	response_right	b
006	1.0	26	RefSwiDifferent	different	different	mismatch	X	red	O	blue	switch	0.8883381260093302	1.0	True	response_left	r
006	1.0	27	RefRepDifferent	different	different	mismatch	O	red	X	red	repeat	0.9224820679519324	1.0	True	response_left	r
006	1.0	28	RefRepSame	same	same	match	O	red	O	red	repeat	0.8690147090237588	1.0	True	response_right	b
006	1.0	29	ComSwiSame	same	same	match	O	blue	O	red	switch	0.6158123899949715	1.0	True	response_right	b
006	1.0	30	RefSwiSame	same	same	match	O	red	O	blue	switch	0.6177699909894727	1.0	True	response_right	b
006	1.0	31	RefRepSame	same	same	match	O	red	O	red	repeat	0.5993590350262821	1.0	True	response_right	b
006	1.0	32	ComSwiSame	same	same	match	O	blue	O	red	switch	0.7501010840060189	1.0	True	response_right	b
006	1.0	33	ComRepDifferent	different	different	mismatch	X	blue	O	blue	repeat	0.7332141100196168	1.0	True	response_left	r
006	1.0	34	ComRepSame	same	same	match	O	blue	O	blue	repeat	0.7661816489999183	1.0	True	response_right	b
006	1.0	35	RefSwiSame	same	same	match	O	red	O	blue	switch	0.6163823229726404	1.0	True	response_right	b
006	1.0	36	ComSwiSame	same	same	match	O	blue	O	red	switch	0.6149464889895171	1.0	True	response_right	b
006	1.0	37	ComRepDifferent	different	different	mismatch	X	blue	O	blue	repeat	0.5526868099696003	1.0	True	response_left	r
006	1.0	38	ComRepDifferent	different	different	mismatch	X	blue	O	blue	repeat	0.6357491459930316	1.0	True	response_left	r
006	1.0	39	RefSwiDifferent	different	same	mismatch	X	red	O	blue	switch	1.080788329010829	0.0	False	response_right	b
006	1.0	40	RefRepDifferent	different	different	mismatch	O	red	X	red	repeat	0.8164358459762298	1.0	True	response_left	r
006	1.0	41	ComSwiSame	same	same	match	O	blue	O	red	switch	1.0518179379869252	1.0	True	response_right	b
006	1.0	42	RefSwiDifferent	different	different	mismatch	X	red	O	blue	switch	0.9366207630373538	1.0	True	response_left	r
006	1.0	43	ComSwiDifferent	different	different	mismatch	O	blue	X	red	switch	0.9197617980535142	1.0	True	response_left	r
006	1.0	44	ComRepSame	same	same	match	X	blue	X	blue	repeat	0.8680062890052795	1.0	True	response_right	b
006	1.0	45	ComRepDifferent	different	different	mismatch	O	blue	X	blue	repeat	0.7364302049973048	1.0	True	response_left	r
006	1.0	46	RefSwiDifferent	different	different	mismatch	O	red	X	blue	switch	0.968922798987478	1.0	True	response_left	r
006	1.0	47	RefRepSame	same	same	match	O	red	O	red	repeat	0.6018737420090474	1.0	True	response_right	b
006	1.0	48	ComSwiSame	same	same	match	O	blue	O	red	switch	0.6880509630427696	1.0	True	response_right	b
006	1.0	49	RefSwiDifferent	different	different	mismatch	X	red	O	blue	switch	0.701233493979089	1.0	True	response_left	r
006	1.0	50	RefRepDifferent	different	different	mismatch	O	red	X	red	repeat	0.7483428730047308	1.0	True	response_left	r
006	1.0	51	ComSwiSame	same	same	match	O	blue	O	red	switch	0.9540834850049578	1.0	True	response_right	b
006	1.0	52	RefSwiDifferent	different	different	mismatch	X	red	O	blue	switch	0.7854388239793479	1.0	True	response_left	r
006	1.0	53	RefRepSame	same	different	match	X	red	X	red	repeat	0.7827705459785648	0.0	False	response_left	r
006	1.0	54	RefRepDifferent	different	different	mismatch	O	red	X	red	repeat	1.4639858679729514	1.0	True	response_left	r
006	1.0	55	RefRepSame	same	same	match	O	red	O	red	repeat	1.2336537119699642	1.0	True	response_right	b
006	1.0	56	RefRepSame	same	same	match	O	red	O	red	repeat	0.6170810229959898	1.0	True	response_right	b
006	1.0	57	ComSwiSame	same	same	match	O	blue	O	red	switch	0.8546118259546347	1.0	True	response_right	b
006	1.0	58	ComRepSame	same	same	match	O	blue	O	blue	repeat	0.6849971180199645	1.0	True	response_right	b
006	1.0	59	ComRepDifferent	different	different	mismatch	X	blue	O	blue	repeat	0.6881241349619813	1.0	True	response_left	r
006	1.0	60	ComRepSame	same	same	match	O	blue	O	blue	repeat	0.7206280740210786	1.0	True	response_right	b
006	1.0	61	RefSwiSame	same	same	match	O	red	O	blue	switch	0.717966502008494	1.0	True	response_right	b
006	1.0	62	RefRepDifferent	different	different	mismatch	X	red	O	red	repeat	0.6012094129691832	1.0	True	response_left	r
006	1.0	63	ComSwiDifferent	different	different	mismatch	O	blue	X	red	switch	1.052423856977839	1.0	True	response_left	r
006	1.0	64	ComRepDifferent	different	different	mismatch	O	blue	X	blue	repeat	0.7207518779905513	1.0	True	response_left	r
006	1.0	65	ComRepSame	same	same	match	X	blue	X	blue	repeat	0.8316512969904579	1.0	True	response_right	b
006	1.0	66	RefSwiDifferent	different	different	mismatch	O	red	X	blue	switch	0.8984738109866157	1.0	True	response_left	r
006	1.0	67	ComSwiSame	same	same	match	O	blue	O	red	switch	0.7865915879956447	1.0	True	response_right	b
006	1.0	68	RefSwiDifferent	different	different	mismatch	X	red	O	blue	switch	0.8042571219848469	1.0	True	response_left	r
006	1.0	69	RefRepSame	same	same	match	X	red	X	red	repeat	0.6000692810048349	1.0	True	response_right	b
006	1.0	70	ComSwiSame	same	same	match	X	blue	X	red	switch	0.7146512439940125	1.0	True	response_right	b
006	1.0	71	RefSwiDifferent	different	different	mismatch	O	red	X	blue	switch	0.7658972929930314	1.0	True	response_left	r
006	1.0	72	RefRepDifferent	different	different	mismatch	X	red	O	red	repeat	0.7502448949962854	1.0	True	response_left	r
006	1.0	73	ComSwiSame	same	same	match	X	blue	X	red	switch	0.5684702490107156	1.0	True	response_right	b
006	1.0	74	ComRepSame	same	same	match	X	blue	X	blue	repeat	0.5856434740126133	1.0	True	response_right	b
006	1.0	75	ComRepSame	same	same	match	X	blue	X	blue	repeat	0.5153572419658303	1.0	True	response_right	b
006	1.0	76	RefSwiDifferent	different	different	mismatch	O	red	X	blue	switch	0.7659909300273284	1.0	True	response_left	r
006	1.0	77	RefRepSame	same	same	match	O	red	O	red	repeat	0.8308071779902093	1.0	True	response_right	b
006	1.0	78	ComSwiSame	same	same	match	O	blue	O	red	switch	0.6047440479742363	1.0	True	response_right	b
006	1.0	79	RefSwiSame	same	same	match	O	red	O	blue	switch	0.4876771459821611	1.0	True	response_right	b
006	1.0	80	ComSwiSame	same	same	match	O	blue	O	red	switch	0.6334603530121967	1.0	True	response_right	b
006	1.0	81	RefSwiSame	same	same	match	O	red	O	blue	switch	0.6672392730251886	1.0	True	response_right	b
006	1.0	82	ComSwiDifferent	different	different	mismatch	X	blue	O	red	switch	0.7838317519635893	1.0	True	response_left	r
006	1.0	83	ComRepDifferent	different	different	mismatch	X	blue	O	blue	repeat	0.6671455519972369	1.0	True	response_left	r
006	1.0	84	RefSwiSame	same	same	match	O	red	O	blue	switch	0.7385603230213746	1.0	True	response_right	b
006	1.0	85	RefRepDifferent	different	different	mismatch	X	red	O	red	repeat	0.6699337559984997	1.0	True	response_left	r
006	1.0	86	RefRepSame	same	same	match	X	red	X	red	repeat	0.7495054120081477	1.0	True	response_right	b
006	1.0	87	ComSwiSame	same	same	match	X	blue	X	red	switch	0.5828320150030777	1.0	True	response_right	b
006	1.0	88	ComRepDifferent	different	different	mismatch	O	blue	X	blue	repeat	0.9882542350096628	1.0	True	response_left	r
006	1.0	89	ComRepDifferent	different	different	mismatch	O	blue	X	blue	repeat	0.9151387729798444	1.0	True	response_left	r
006	1.0	90	ComRepDifferent	different	different	mismatch	O	blue	X	blue	repeat	0.6831746689858846	1.0	True	response_left	r
006	1.0	91	ComRepSame	same	same	match	X	blue	X	blue	repeat	0.8994817410130054	1.0	True	response_right	b
006	1.0	92	ComRepSame	same	same	match	X	blue	X	blue	repeat	0.5880454159923829	1.0	True	response_right	b
006	1.0	93	RefSwiDifferent	different	different	mismatch	O	red	X	blue	switch	0.919113581010606	1.0	True	response_left	r
006	1.0	94	RefRepSame	same	same	match	O	red	O	red	repeat	0.7183992239879444	1.0	True	response_right	b
006	1.0	95	RefRepDifferent	different	different	mismatch	X	red	O	red	repeat	0.7318130250205286	1.0	True	response_left	r
006	1.0	96	ComSwiDifferent	different	different	mismatch	O	blue	X	red	switch	0.7201390150003135	1.0	True	response_left	r
006	1.0	97	RefSwiDifferent	different	different	mismatch	O	red	X	blue	switch	1.0845461079734378	1.0	True	response_left	r
006	1.0	98	ComSwiDifferent	different	different	mismatch	X	blue	O	red	switch	0.8352209469885565	1.0	True	response_left	r
006	1.0	99	RefSwiDifferent	different	different	mismatch	X	red	O	blue	switch	1.3818792820093222	1.0	True	response_left	r
006	1.0	100	ComSwiDifferent	different	different	mismatch	O	blue	X	red	switch	0.9357769950293005	1.0	True	response_left	r
006	1.0	101	ComRepSame	same	same	match	X	blue	X	blue	repeat	0.7005465580150485	1.0	True	response_right	b
006	1.0	102	ComRepSame	same	same	match	X	blue	X	blue	repeat	0.7017962419777177	1.0	True	response_right	b
006	1.0	103	RefSwiSame	same	same	match	X	red	X	blue	switch	0.8682230010163039	1.0	True	response_right	b
006	1.0	104	ComSwiDifferent	different	different	mismatch	O	blue	X	red	switch	0.6042581489891745	1.0	True	response_left	r
006	1.0	105	RefSwiSame	same	same	match	X	red	X	blue	switch	0.8550607599900104	1.0	True	response_right	b
006	1.0	106	RefRepSame	same	same	match	X	red	X	red	repeat	0.6516119749867357	1.0	True	response_right	b
006	1.0	107	RefRepDifferent	different	different	mismatch	O	red	X	red	repeat	0.8324132839916274	1.0	True	response_left	r
006	1.0	108	RefRepDifferent	different	same	mismatch	X	red	O	red	repeat	1.053575563011691	0.0	False	response_right	b
006	1.0	109	ComSwiDifferent	different	different	mismatch	O	blue	X	red	switch	0.8995881659793667	1.0	True	response_left	r
006	1.0	110	ComRepSame	same	same	match	X	blue	X	blue	repeat	0.8678682819590904	1.0	True	response_right	b
006	1.0	111	ComRepSame	same	same	match	X	blue	X	blue	repeat	0.7535913870087825	1.0	True	response_right	b
006	1.0	112	RefSwiSame	same	same	match	X	red	X	blue	switch	0.9034180899616332	1.0	True	response_right	b
006	1.0	113	ComSwiDifferent	different	different	mismatch	O	blue	X	red	switch	0.8012866569915786	1.0	True	response_left	r
006	1.0	114	RefSwiSame	same	same	match	X	red	X	blue	switch	0.9029415990225972	1.0	True	response_right	b
006	1.0	115	RefRepDifferent	different	different	mismatch	O	red	X	red	repeat	0.8538741940283217	1.0	True	response_left	r
006	1.0	116	RefRepDifferent	different	different	mismatch	X	red	O	red	repeat	0.7520866589620709	1.0	True	response_left	r
006	1.0	117	ComSwiDifferent	different	different	mismatch	O	blue	X	red	switch	0.832236906979233	1.0	True	response_left	r
006	1.0	118	RefSwiSame	same	same	match	X	red	X	blue	switch	0.9353847809834406	1.0	True	response_right	b
006	1.0	119	RefRepDifferent	different	different	mismatch	O	red	X	red	repeat	0.8178128289873712	1.0	True	response_left	r
006	1.0	120	RefRepDifferent	different	different	mismatch	X	red	O	red	repeat	1.1033804430044256	1.0	True	response_left	r
006	1.0	121	ComSwiDifferent	different	different	mismatch	O	blue	X	red	switch	0.9982959839981048	1.0	True	response_left	r
006	1.0	122	RefSwiSame	same	same	match	X	red	X	blue	switch	0.8176009219605476	1.0	True	response_right	b
006	1.0	123	RefRepDifferent	different	different	mismatch	O	red	X	red	repeat	0.9326125789666548	1.0	True	response_left	r
006	1.0	124	RefRepDifferent	different	different	mismatch	X	red	O	red	repeat	1.0864237860077992	1.0	True	response_left	r
006	1.0	125	ComSwiDifferent	different	different	mismatch	O	blue	X	red	switch	0.884886974003166	1.0	True	response_left	r
006	1.0	126	RefSwiSame	same	same	match	X	red	X	blue	switch	0.8038846799754538	1.0	True	response_right	b
006	1.0	127	ComSwiDifferent	different	different	mismatch	O	blue	X	red	switch	0.6511924599763006	1.0	True	response_left	r
006	1.0	128	RefSwiSame	same	same	match	X	red	X	blue	switch	0.6671166629530489	1.0	True	response_right	b
006	2.0	130	RefRepDifferent	different	different	mismatch	X	red	O	red	repeat	1.2385570319602266	1.0	True	response_left	r
006	2.0	131	ComSwiSame	same	same	match	X	blue	X	red	switch	0.5682952620554715	1.0	True	response_right	b
006	2.0	132	RefSwiDifferent	different	different	mismatch	O	red	X	blue	switch	0.7323563270037994	1.0	True	response_left	r
006	2.0	133	ComSwiDifferent	different	different	mismatch	X	blue	O	red	switch	0.8869423609576188	1.0	True	response_left	r
006	2.0	134	RefSwiDifferent	different	different	mismatch	X	red	O	blue	switch	1.153514630976133	1.0	True	response_left	r
006	2.0	135	ComSwiDifferent	different	different	mismatch	O	blue	X	red	switch	1.10528095101472	1.0	True	response_left	r
006	2.0	136	ComRepDifferent	different	different	mismatch	O	blue	X	blue	repeat	0.7505760550266132	1.0	True	response_left	r
006	2.0	137	RefSwiDifferent	different	different	mismatch	O	red	X	blue	switch	0.9827984999865294	1.0	True	response_left	r
006	2.0	138	RefRepDifferent	different	different	mismatch	X	red	O	red	repeat	0.7709529210114852	1.0	True	response_left	r
006	2.0	139	RefRepSame	same	same	match	X	red	X	red	repeat	1.282387972983997	1.0	True	response_right	b
006	2.0	140	RefRepSame	same	same	match	X	red	X	red	repeat	0.6036060660262592	1.0	True	response_right	b
006	2.0	141	ComSwiDifferent	different	different	mismatch	O	blue	X	red	switch	0.7326008939999156	1.0	True	response_left	r
006	2.0	142	ComRepDifferent	different	different	mismatch	O	blue	X	blue	repeat	0.6658060639747418	1.0	True	response_left	r
006	2.0	143	RefSwiDifferent	different	different	mismatch	O	red	X	blue	switch	0.7704671460087411	1.0	True	response_left	r
006	2.0	144	RefRepDifferent	different	different	mismatch	X	red	O	red	repeat	0.7825315829832107	1.0	True	response_left	r
006	2.0	145	ComSwiDifferent	different	different	mismatch	O	blue	X	red	switch	0.7550254320376553	1.0	True	response_left	r
006	2.0	146	ComRepSame	same	same	match	X	blue	X	blue	repeat	0.5813746660132892	1.0	True	response_right	b
006	2.0	147	RefSwiSame	same	same	match	X	red	X	blue	switch	0.816035523021128	1.0	True	response_right	b
006	2.0	148	ComSwiSame	same	same	match	X	blue	X	red	switch	0.635178619006183	1.0	True	response_right	b
006	2.0	149	RefSwiSame	same	same	match	X	red	X	blue	switch	0.5505049970233813	1.0	True	response_right	b
006	2.0	150	ComSwiDifferent	different	different	mismatch	O	blue	X	red	switch	0.715453309006989	1.0	True	response_left	r
006	2.0	151	RefSwiDifferent	different	different	mismatch	O	red	X	blue	switch	0.9182267000433058	1.0	True	response_left	r
006	2.0	152	RefRepSame	same	same	match	O	red	O	red	repeat	0.8871240590233356	1.0	True	response_right	b
006	2.0	153	RefRepDifferent	different	different	mismatch	X	red	O	red	repeat	0.7385060669621453	1.0	True	response_left	r
006	2.0	154	ComSwiDifferent	different	different	mismatch	O	blue	X	red	switch	0.7808563860016875	1.0	True	response_left	r
006	2.0	155	ComRepSame	same	same	match	X	blue	X	blue	repeat	0.8061384409666061	1.0	True	response_right	b
006	2.0	156	RefSwiSame	same	same	match	X	red	X	blue	switch	0.7482245980063453	1.0	True	response_right	b
006	2.0	157	RefRepDifferent	different	different	mismatch	O	red	X	red	repeat	0.60127951198956	1.0	True	response_left	r
006	2.0	158	ComSwiSame	same	same	match	O	blue	O	red	switch	0.6500250229728408	1.0	True	response_right	b
006	2.0	159	RefSwiSame	same	same	match	O	red	O	blue	switch	0.7518310449668206	1.0	True	response_right	b
006	2.0	160	RefRepSame	same	same	match	O	red	O	red	repeat	0.6639561090269126	1.0	True	response_right	b
006	2.0	161	ComSwiSame	same	same	match	O	blue	O	red	switch	0.5721898949705064	1.0	True	response_right	b
006	2.0	162	ComRepSame	same	same	match	O	blue	O	blue	repeat	0.5329686980112456	1.0	True	response_right	b
006	2.0	163	ComRepDifferent	different	different	mismatch	X	blue	O	blue	repeat	0.7181921079754829	1.0	True	response_left	r
006	2.0	164	ComRepSame	same	same	match	O	blue	O	blue	repeat	0.6512125989538617	1.0	True	response_right	b
006	2.0	165	RefSwiDifferent	different	different	mismatch	X	red	O	blue	switch	0.8373554379795678	1.0	True	response_left	r
006	2.0	166	RefRepSame	same	same	match	X	red	X	red	repeat	0.5812489379895851	1.0	True	response_right	b
006	2.0	167	ComSwiSame	same	same	match	X	blue	X	red	switch	0.6023593220161274	1.0	True	response_right	b
006	2.0	168	RefSwiDifferent	different	different	mismatch	O	red	X	blue	switch	0.7212645810213871	1.0	True	response_left	r
006	2.0	169	ComSwiSame	same	same	match	O	blue	O	red	switch	0.5359871539985761	1.0	True	response_right	b
006	2.0	170	RefSwiSame	same	same	match	O	red	O	blue	switch	0.6681998310377821	1.0	True	response_right	b
006	2.0	171	RefRepDifferent	different	different	mismatch	X	red	O	red	repeat	0.8849267240148038	1.0	True	response_left	r
006	2.0	172	RefRepDifferent	different	different	mismatch	O	red	X	red	repeat	0.8046961959917098	1.0	True	response_left	r
006	2.0	173	RefRepDifferent	different	different	mismatch	X	red	O	red	repeat	0.8351191169931553	1.0	True	response_left	r
006	2.0	174	RefRepDifferent	different	different	mismatch	O	red	X	red	repeat	0.7668829779722728	1.0	True	response_left	r
006	2.0	175	ComSwiDifferent	different	different	mismatch	X	blue	O	red	switch	1.0823582420125604	1.0	True	response_left	r
006	2.0	176	RefSwiSame	same	same	match	O	red	O	blue	switch	1.0523113460512832	1.0	True	response_right	b
006	2.0	177	ComSwiSame	same	same	match	O	blue	O	red	switch	0.6548300540307537	1.0	True	response_right	b
006	2.0	178	ComRepDifferent	different	different	mismatch	X	blue	O	blue	repeat	0.7669936749734916	1.0	True	response_left	r
006	2.0	179	ComRepDifferent	different	different	mismatch	X	blue	O	blue	repeat	1.0028029780369252	1.0	True	response_left	r
006	2.0	180	ComRepDifferent	different	different	mismatch	X	blue	O	blue	repeat	0.6361442690249532	1.0	True	response_left	r
006	2.0	181	ComRepSame	same	same	match	O	blue	O	blue	repeat	0.6839398780139163	1.0	True	response_right	b
006	2.0	182	ComRepDifferent	different	different	mismatch	X	blue	O	blue	repeat	0.7517633700044826	1.0	True	response_left	r
006	2.0	183	ComRepDifferent	different	different	mismatch	X	blue	O	blue	repeat	0.8310987959848717	1.0	True	response_left	r
006	2.0	184	ComRepSame	same	same	match	O	blue	O	blue	repeat	0.6830104779801331	1.0	True	response_right	b
006	2.0	185	RefSwiSame	same	same	match	O	red	O	blue	switch	0.7872333719860762	1.0	True	response_right	b
006	2.0	186	RefRepDifferent	different	different	mismatch	X	red	O	red	repeat	0.8866619519540109	1.0	True	response_left	r
006	2.0	187	RefRepSame	same	same	match	X	red	X	red	repeat	0.5497163489926606	1.0	True	response_right	b
006	2.0	188	ComSwiDifferent	different	different	mismatch	O	blue	X	red	switch	0.8342304580146447	1.0	True	response_left	r
006	2.0	189	ComRepDifferent	different	different	mismatch	O	blue	X	blue	repeat	0.9051662359852344	1.0	True	response_left	r
006	2.0	190	ComRepDifferent	different	different	mismatch	O	blue	X	blue	repeat	0.7879695249721408	1.0	True	response_left	r
006	2.0	191	RefSwiSame	same	same	match	X	red	X	blue	switch	0.7667902079992928	1.0	True	response_right	b
006	2.0	192	RefRepSame	same	same	match	X	red	X	red	repeat	0.6214932199800387	1.0	True	response_right	b
006	2.0	193	ComSwiDifferent	different	different	mismatch	O	blue	X	red	switch	0.7865630029700696	1.0	True	response_left	r
006	2.0	194	ComRepSame	same	same	match	X	blue	X	blue	repeat	0.6553962760372087	1.0	True	response_right	b
006	2.0	195	RefSwiSame	same	same	match	X	red	X	blue	switch	0.8824724989826791	1.0	True	response_right	b
006	2.0	196	RefRepDifferent	different	different	mismatch	O	red	X	red	repeat	0.7978039240115322	1.0	True	response_left	r
006	2.0	197	RefRepSame	same	same	match	O	red	O	red	repeat	0.7347851659869775	1.0	True	response_right	b
006	2.0	198	RefRepSame	same	same	match	O	red	O	red	repeat	0.7306955839740112	1.0	True	response_right	b
006	2.0	199	RefRepDifferent	different	different	mismatch	X	red	O	red	repeat	0.8187483819783665	1.0	True	response_left	r
006	2.0	200	ComSwiSame	same	same	match	X	blue	X	red	switch	0.9025583009934052	1.0	True	response_right	b
006	2.0	201	ComRepDifferent	different	different	mismatch	O	blue	X	blue	repeat	0.8039510739617981	1.0	True	response_left	r
006	2.0	202	ComRepSame	same	same	match	X	blue	X	blue	repeat	0.683751112956088	1.0	True	response_right	b
006	2.0	203	ComRepDifferent	different	different	mismatch	O	blue	X	blue	repeat	0.7688332310062833	1.0	True	response_left	r
006	2.0	204	RefSwiSame	same	same	match	X	red	X	blue	switch	0.6505894520087168	1.0	True	response_right	b
006	2.0	205	ComSwiDifferent	different	different	mismatch	O	blue	X	red	switch	0.8839072059490718	1.0	True	response_left	r
006	2.0	206	RefSwiSame	same	same	match	X	red	X	blue	switch	0.6206144799944013	1.0	True	response_right	b
006	2.0	207	RefRepSame	same	same	match	X	red	X	red	repeat	0.7004321659915149	1.0	True	response_right	b
006	2.0	208	ComSwiDifferent	different	different	mismatch	O	blue	X	red	switch	0.7022729519521818	1.0	True	response_left	r
006	2.0	209	ComRepSame	same	same	match	X	blue	X	blue	repeat	0.6997709259740077	1.0	True	response_right	b
006	2.0	210	RefSwiSame	same	same	match	X	red	X	blue	switch	0.723040560958907	1.0	True	response_right	b
006	2.0	211	ComSwiSame	same	same	match	X	blue	X	red	switch	0.5138208820135333	1.0	True	response_right	b
006	2.0	212	RefSwiSame	same	same	match	X	red	X	blue	switch	0.581137613975443	1.0	True	response_right	b
006	2.0	213	ComSwiSame	same	same	match	X	blue	X	red	switch	0.6172094779904	1.0	True	response_right	b
006	2.0	214	RefSwiSame	same	same	match	X	red	X	blue	switch	0.6219605199876241	1.0	True	response_right	b
006	2.0	215	RefRepSame	same	same	match	X	red	X	red	repeat	0.8017671940033324	1.0	True	response_right	b
006	2.0	216	RefRepSame	same	same	match	X	red	X	red	repeat	0.5677479670266621	1.0	True	response_right	b
006	2.0	217	ComSwiSame	same	same	match	X	blue	X	red	switch	0.6000714749679901	1.0	True	response_right	b
006	2.0	218	RefSwiDifferent	different	different	mismatch	O	red	X	blue	switch	0.6225107900099829	1.0	True	response_left	r
006	2.0	219	ComSwiSame	same	same	match	O	blue	O	red	switch	0.6987970970221795	1.0	True	response_right	b
006	2.0	220	RefSwiDifferent	different	different	mismatch	X	red	O	blue	switch	0.7495688630151562	1.0	True	response_left	r
006	2.0	221	RefRepDifferent	different	different	mismatch	O	red	X	red	repeat	0.965419554966502	1.0	True	response_left	r
006	2.0	222	ComSwiDifferent	different	different	mismatch	X	blue	O	red	switch	0.8225704749929719	1.0	True	response_left	r
006	2.0	223	RefSwiDifferent	different	different	mismatch	X	red	O	blue	switch	1.0690203409758396	1.0	True	response_left	r
006	2.0	224	RefRepSame	same	same	match	X	red	X	red	repeat	0.9353811639593914	1.0	True	response_right	b
006	2.0	225	RefRepDifferent	different	different	mismatch	O	red	X	red	repeat	0.8327797490055673	1.0	True	response_left	r
006	2.0	226	RefRepDifferent	different	different	mismatch	X	red	O	red	repeat	0.7856500060297549	1.0	True	response_left	r
006	2.0	227	RefRepSame	same	same	match	X	red	X	red	repeat	0.8228759989724495	1.0	True	response_right	b
006	2.0	228	ComSwiDifferent	different	different	mismatch	O	blue	X	red	switch	0.5495424349792302	1.0	True	response_left	r
006	2.0	229	RefSwiDifferent	different	different	mismatch	O	red	X	blue	switch	1.215959929046221	1.0	True	response_left	r
006	2.0	230	ComSwiSame	same	same	match	O	blue	O	red	switch	0.8341132630011998	1.0	True	response_right	b
006	2.0	231	ComRepSame	same	same	match	O	blue	O	blue	repeat	0.7012602780014277	1.0	True	response_right	b
006	2.0	232	RefSwiSame	same	same	match	O	red	O	blue	switch	0.6718619739986025	1.0	True	response_right	b
006	2.0	233	ComSwiDifferent	different	different	mismatch	X	blue	O	red	switch	0.6537310039857402	1.0	True	response_left	r
006	2.0	234	RefSwiDifferent	different	different	mismatch	X	red	O	blue	switch	1.0854123950120993	1.0	True	response_left	r
006	2.0	235	RefRepSame	same	same	match	X	red	X	red	repeat	1.0525638399994932	1.0	True	response_right	b
006	2.0	236	ComSwiDifferent	different	different	mismatch	O	blue	X	red	switch	0.6338103970047086	1.0	True	response_left	r
006	2.0	237	ComRepDifferent	different	different	mismatch	O	blue	X	blue	repeat	0.7209770620102063	1.0	True	response_left	r
006	2.0	238	ComRepDifferent	different	different	mismatch	O	blue	X	blue	repeat	0.6338468950125389	1.0	True	response_left	r
006	2.0	239	ComRepSame	same	same	match	X	blue	X	blue	repeat	0.7163032660027966	1.0	True	response_right	b
006	2.0	240	ComRepSame	same	same	match	X	blue	X	blue	repeat	0.5656352039659396	1.0	True	response_right	b
006	2.0	241	ComRepSame	same	same	match	X	blue	X	blue	repeat	0.549680944008287	1.0	True	response_right	b
006	2.0	242	RefSwiSame	same	same	match	X	red	X	blue	switch	0.567284082993865	1.0	True	response_right	b
006	2.0	243	RefRepDifferent	different	different	mismatch	O	red	X	red	repeat	0.7051040320075117	1.0	True	response_left	r
006	2.0	244	ComSwiSame	same	same	match	O	blue	O	red	switch	0.5661138559808023	1.0	True	response_right	b
006	2.0	245	RefSwiDifferent	different	different	mismatch	X	red	O	blue	switch	0.5987286869785748	1.0	True	response_left	r
006	2.0	246	ComSwiDifferent	different	different	mismatch	O	blue	X	red	switch	0.8356524569680914	1.0	True	response_left	r
006	2.0	247	ComRepDifferent	different	same	mismatch	O	blue	X	blue	repeat	0.866747003979981	0.0	False	response_right	b
006	2.0	248	RefSwiDifferent	different	different	mismatch	O	red	X	blue	switch	0.9705731780268252	1.0	True	response_left	r
006	2.0	249	RefRepSame	same	same	match	O	red	O	red	repeat	0.8383519310154952	1.0	True	response_right	b
006	2.0	250	ComSwiSame	same	same	match	O	blue	O	red	switch	0.6020058409776539	1.0	True	response_right	b
006	2.0	251	ComRepDifferent	different	different	mismatch	X	blue	O	blue	repeat	0.752220430993475	1.0	True	response_left	r
006	2.0	252	RefSwiDifferent	different	different	mismatch	X	red	O	blue	switch	0.7867021170095541	1.0	True	response_left	r
006	2.0	253	ComSwiSame	same	same	match	X	blue	X	red	switch	0.6141387359821238	1.0	True	response_right	b
006	2.0	254	ComRepSame	same	same	match	X	blue	X	blue	repeat	0.5201241829781793	1.0	True	response_right	b
006	2.0	255	ComRepSame	same	same	match	X	blue	X	blue	repeat	0.4986430639983155	1.0	True	response_right	b
006	2.0	256	ComRepSame	same	same	match	X	blue	X	blue	repeat	0.5849227549624629	1.0	True	response_right	b
006	2.0	257	RefSwiDifferent	different	different	mismatch	O	red	X	blue	switch	0.5971115319989622	1.0	True	response_left	r
007	1.0	1	ComSwiDifferent	different	different	mismatch	O	blue	X	red	switch	0.580601338064298	1.0	True	response_left	r
007	1.0	2	ComRepDifferent	different	different	mismatch	O	blue	X	blue	repeat	0.7168759070336819	1.0	True	response_left	r
007	1.0	3	RefSwiSame	same	same	match	X	red	X	blue	switch	0.5010455169249326	1.0	True	response_right	b
007	1.0	4	RefRepDifferent	different	different	mismatch	O	red	X	red	repeat	0.5998374170158058	1.0	True	response_left	r
007	1.0	5	ComSwiDifferent	different	different	mismatch	X	blue	O	red	switch	0.7326447679661214	1.0	True	response_left	r
007	1.0	6	ComRepDifferent	different	different	mismatch	X	blue	O	blue	repeat	0.8006830469239503	1.0	True	response_left	r
007	1.0	7	ComRepSame	same	same	match	O	blue	O	blue	repeat	0.4664909369312227	1.0	True	response_right	b
007	1.0	8	ComRepDifferent	different	different	mismatch	X	blue	O	blue	repeat	0.6990717239677906	1.0	True	response_left	r
007	1.0	9	ComRepSame	same	same	match	O	blue	O	blue	repeat	0.7713729559909552	1.0	True	response_right	b
007	1.0	10	RefSwiSame	same	same	match	O	red	O	blue	switch	1.072051164926961	1.0	True	response_right	b
007	1.0	11	ComSwiSame	same	same	match	O	blue	O	red	switch	0.850951432948932	1.0	True	response_right	b
007	1.0	12	ComRepDifferent	different	different	mismatch	X	blue	O	blue	repeat	0.7852085758931935	1.0	True	response_left	r
007	1.0	13	RefSwiSame	same	same	match	O	red	O	blue	switch	0.8506759451702237	1.0	True	response_right	b
007	1.0	14	RefRepDifferent	different	different	mismatch	X	red	O	red	repeat	0.5875274350401014	1.0	True	response_left	r
007	1.0	15	RefRepDifferent	different	different	mismatch	O	red	X	red	repeat	0.8672119490802288	1.0	True	response_left	r
007	1.0	16	ComSwiDifferent	different	different	mismatch	X	blue	O	red	switch	0.7517199551220983	1.0	True	response_left	r
007	1.0	17	ComRepDifferent	different	different	mismatch	X	blue	O	blue	repeat	0.6509818958584219	1.0	True	response_left	r
007	1.0	18	RefSwiDifferent	different	same	mismatch	X	red	O	blue	switch	1.152108667884022	0.0	False	response_right	b
007	1.0	19	RefRepSame	same	same	match	X	red	X	red	repeat	1.004792646039277	1.0	True	response_right	b
007	1.0	20	RefRepDifferent	different	different	mismatch	O	red	X	red	repeat	1.2308223999571055	1.0	True	response_left	r
007	1.0	21	ComSwiDifferent	different	different	mismatch	X	blue	O	red	switch	0.8060767368879169	1.0	True	response_left	r
007	1.0	22	RefSwiDifferent	different	different	mismatch	X	red	O	blue	switch	1.154402140993625	1.0	True	response_left	r
007	1.0	23	ComSwiDifferent	different	different	mismatch	O	blue	X	red	switch	0.8481150330044329	1.0	True	response_left	r
007	1.0	24	RefSwiSame	same	same	match	X	red	X	blue	switch	0.7174511218909174	1.0	True	response_right	b
007	1.0	25	ComSwiSame	same	same	match	X	blue	X	red	switch	0.8996401829645038	1.0	True	response_right	b
007	1.0	26	RefSwiDifferent	different	different	mismatch	O	red	X	blue	switch	0.8170119959395379	1.0	True	response_left	r
007	1.0	27	ComSwiSame	same	same	match	O	blue	O	red	switch	0.7137366670649499	1.0	True	response_right	b
007	1.0	28	ComRepSame	same	same	match	O	blue	O	blue	repeat	0.7638561211060733	1.0	True	response_right	b
007	1.0	29	ComRepDifferent	different	different	mismatch	X	blue	O	blue	repeat	0.7501282619778067	1.0	True	response_left	r
007	1.0	30	RefSwiDifferent	different	different	mismatch	X	red	O	blue	switch	1.05089201615192	1.0	True	response_left	r
007	1.0	31	RefRepDifferent	different	different	mismatch	O	red	X	red	repeat	1.3197053459007293	1.0	True	response_left	r
007	1.0	32	ComSwiSame	same	same	match	O	blue	O	red	switch	0.700295943999663	1.0	True	response_right	b
007	1.0	33	ComRepSame	same	same	match	O	blue	O	blue	repeat	0.7851984431035817	1.0	True	response_right	b
007	1.0	34	RefSwiDifferent	different	different	mismatch	X	red	O	blue	switch	0.9505831231363118	1.0	True	response_left	r
007	1.0	35	ComSwiDifferent	different	different	mismatch	O	blue	X	red	switch	1.0833886920008808	1.0	True	response_left	r
007	1.0	36	ComRepSame	same	same	match	X	blue	X	blue	repeat	0.864426292013377	1.0	True	response_right	b
007	1.0	37	RefSwiDifferent	different	different	mismatch	O	red	X	blue	switch	0.8668735451065004	1.0	True	response_left	r
007	1.0	38	RefRepDifferent	different	different	mismatch	X	red	O	red	repeat	0.9174560129176824	1.0	True	response_left	r
007	1.0	39	RefRepDifferent	different	different	mismatch	O	red	X	red	repeat	0.8841292820870876	1.0	True	response_left	r
007	1.0	40	ComSwiSame	same	same	match	O	blue	O	red	switch	0.98148850700818	1.0	True	response_right	b
007	1.0	41	ComRepDifferent	different	different	mismatch	X	blue	O	blue	repeat	0.63568957708776	1.0	True	response_left	r
007	1.0	42	ComRepSame	same	same	match	O	blue	O	blue	repeat	0.8319722791202366	1.0	True	response_right	b
007	1.0	43	ComRepDifferent	different	different	mismatch	X	blue	O	blue	repeat	0.6364723527804017	1.0	True	response_left	r
007	1.0	44	RefSwiSame	same	same	match	O	red	O	blue	switch	0.6686680119019002	1.0	True	response_right	b
007	1.0	45	ComSwiSame	same	same	match	O	blue	O	red	switch	1.0350217749364674	1.0	True	response_right	b
007	1.0	46	RefSwiDifferent	different	different	mismatch	X	red	O	blue	switch	0.6868342210073024	1.0	True	response_left	r
007	1.0	47	ComSwiSame	same	same	match	X	blue	X	red	switch	0.671438068151474	1.0	True	response_right	b
007	1.0	48	ComRepSame	same	same	match	X	blue	X	blue	repeat	0.7998255048878491	1.0	True	response_right	b
007	1.0	49	RefSwiDifferent	different	different	mismatch	O	red	X	blue	switch	1.0481742899864912	1.0	True	response_left	r
007	1.0	50	RefRepSame	same	same	match	O	red	O	red	repeat	0.6726342698093504	1.0	True	response_right	b
007	1.0	51	ComSwiDifferent	different	different	mismatch	X	blue	O	red	switch	0.8354160788003355	1.0	True	response_left	r
007	1.0	52	ComRepDifferent	different	different	mismatch	X	blue	O	blue	repeat	0.8201335740741342	1.0	True	response_left	r
007	1.0	53	ComRepSame	same	same	match	O	blue	O	blue	repeat	0.8667559251189232	1.0	True	response_right	b
007	1.0	54	RefSwiSame	same	same	match	O	red	O	blue	switch	0.7217539378907531	1.0	True	response_right	b
007	1.0	55	RefRepSame	same	same	match	O	red	O	red	repeat	0.6493183318525553	1.0	True	response_right	b
007	1.0	56	RefRepSame	same	same	match	O	red	O	red	repeat	0.5513840038329363	1.0	True	response_right	b
007	1.0	57	RefRepDifferent	different	different	mismatch	X	red	O	red	repeat	0.7167744380421937	1.0	True	response_left	r
007	1.0	58	RefRepDifferent	different	different	mismatch	O	red	X	red	repeat	0.7373479988891631	1.0	True	response_left	r
007	1.0	59	ComSwiSame	same	same	match	O	blue	O	red	switch	0.5884606430772692	1.0	True	response_right	b
007	1.0	60	ComRepSame	same	same	match	O	blue	O	blue	repeat	0.5496430550701916	1.0	True	response_right	b
007	1.0	61	RefSwiDifferent	different	different	mismatch	X	red	O	blue	switch	0.6827744918409735	1.0	True	response_left	r
007	1.0	62	ComSwiDifferent	different	different	mismatch	O	blue	X	red	switch	0.902265383861959	1.0	True	response_left	r
007	1.0	63	ComRepSame	same	same	match	X	blue	X	blue	repeat	0.7329805300105363	1.0	True	response_right	b
007	1.0	64	RefSwiSame	same	different	match	X	red	X	blue	switch	1.1355996821075678	0.0	False	response_left	r
007	1.0	65	RefRepDifferent	different	different	mismatch	O	red	X	red	repeat	0.9519343189895152	1.0	True	response_left	r
007	1.0	66	ComSwiSame	same	same	match	O	blue	O	red	switch	0.5504877557978034	1.0	True	response_right	b
007	1.0	67	ComRepDifferent	different	different	mismatch	X	blue	O	blue	repeat	0.7880184189416468	1.0	True	response_left	r
007	1.0	68	ComRepSame	same	same	match	O	blue	O	blue	repeat	0.6489351789932698	1.0	True	response_right	b
007	1.0	69	RefSwiSame	same	same	match	O	red	O	blue	switch	0.699296539882198	1.0	True	response_right	b
007	1.0	70	RefRepSame	same	same	match	O	red	O	red	repeat	0.7517194200772792	1.0	True	response_right	b
007	1.0	71	RefRepDifferent	different	different	mismatch	X	red	O	red	repeat	0.7666278830729425	1.0	True	response_left	r
007	1.0	72	RefRepDifferent	different	different	mismatch	O	red	X	red	repeat	1.5003200639039278	1.0	True	response_left	r
007	1.0	73	ComSwiDifferent	different	different	mismatch	X	blue	O	red	switch	1.4153169959317893	1.0	True	response_left	r
007	1.0	74	ComRepSame	same	same	match	O	blue	O	blue	repeat	0.767246576026082	1.0	True	response_right	b
007	1.0	75	RefSwiSame	same	same	match	O	red	O	blue	switch	0.6679289599414915	1.0	True	response_right	b
007	1.0	76	RefRepDifferent	different	different	mismatch	X	red	O	red	repeat	0.7008374889846891	1.0	True	response_left	r
007	1.0	77	ComSwiSame	same	same	match	X	blue	X	red	switch	0.5366358067840338	1.0	True	response_right	b
007	1.0	78	RefSwiDifferent	different	different	mismatch	O	red	X	blue	switch	0.7853205271530896	1.0	True	response_left	r
007	1.0	79	ComSwiSame	same	same	match	O	blue	O	red	switch	0.8476939569227397	1.0	True	response_right	b
007	1.0	80	RefSwiDifferent	different	different	mismatch	X	red	O	blue	switch	0.7357878470793366	1.0	True	response_left	r
007	1.0	81	RefRepSame	same	same	match	X	red	X	red	repeat	0.6501913678366691	1.0	True	response_right	b
007	1.0	82	RefRepDifferent	different	different	mismatch	O	red	X	red	repeat	0.5806214960757643	1.0	True	response_left	r
007	1.0	83	ComSwiSame	same	same	match	O	blue	O	red	switch	0.5347031131386757	1.0	True	response_right	b
007	1.0	84	ComRepSame	same	same	match	O	blue	O	blue	repeat	0.56988525390625	1.0	True	response_right	b
007	1.0	85	RefSwiDifferent	different	different	mismatch	X	red	O	blue	switch	0.952605847036466	1.0	True	response_left	r
007	1.0	86	ComSwiDifferent	different	different	mismatch	O	blue	X	red	switch	1.1370761638972908	1.0	True	response_left	r
007	1.0	87	RefSwiSame	same	same	match	X	red	X	blue	switch	0.971963187912479	1.0	True	response_right	b
007	1.0	88	ComSwiSame	same	same	match	X	blue	X	red	switch	0.7829877878539264	1.0	True	response_right	b
007	1.0	89	RefSwiSame	same	same	match	X	red	X	blue	switch	0.6498779521789402	1.0	True	response_right	b
007	1.0	90	RefRepSame	same	same	match	X	red	X	red	repeat	0.5664482219144702	1.0	True	response_right	b
007	1.0	91	RefRepSame	same	same	match	X	red	X	red	repeat	0.5506006260402501	1.0	True	response_right	b
007	1.0	92	RefRepDifferent	different	different	mismatch	O	red	X	red	repeat	0.9677589200437068	1.0	True	response_left	r
007	1.0	93	RefRepDifferent	different	different	mismatch	X	red	O	red	repeat	1.3052989980205894	1.0	True	response_left	r
007	1.0	94	RefRepSame	same	different	match	X	red	X	red	repeat	0.7993468248751014	0.0	False	response_left	r
007	1.0	95	RefRepSame	same	same	match	X	red	X	red	repeat	1.0008856181520969	1.0	True	response_right	b
007	1.0	96	ComSwiDifferent	different	different	mismatch	O	blue	X	red	switch	0.97123443800956	1.0	True	response_left	r
007	1.0	97	ComRepDifferent	different	different	mismatch	O	blue	X	blue	repeat	0.9491120788734406	1.0	True	response_left	r
007	1.0	98	RefSwiSame	same	same	match	X	red	X	blue	switch	1.2169195970054716	1.0	True	response_right	b
007	1.0	99	ComSwiSame	same	same	match	X	blue	X	red	switch	0.9023737059906124	1.0	True	response_right	b
007	1.0	100	RefSwiSame	same	same	match	X	red	X	blue	switch	0.6383905310649425	1.0	True	response_right	b
007	1.0	101	ComSwiDifferent	different	different	mismatch	O	blue	X	red	switch	0.7033650979865342	1.0	True	response_left	r
007	1.0	102	ComRepSame	same	same	match	X	blue	X	blue	repeat	0.8480421009007841	1.0	True	response_right	b
007	1.0	103	RefSwiSame	same	same	match	X	red	X	blue	switch	0.6344657249283046	1.0	True	response_right	b
007	1.0	104	RefRepSame	same	same	match	X	red	X	red	repeat	0.7165496149100363	1.0	True	response_right	b
007	1.0	105	ComSwiDifferent	different	different	mismatch	O	blue	X	red	switch	1.298971005016938	1.0	True	response_left	r
007	1.0	106	RefSwiSame	same	same	match	X	red	X	blue	switch	0.7512527399230748	1.0	True	response_right	b
007	1.0	107	RefRepSame	same	same	match	X	red	X	red	repeat	1.0541281970217824	1.0	True	response_right	b
007	1.0	108	ComSwiDifferent	different	different	mismatch	O	blue	X	red	switch	0.7373683860059828	1.0	True	response_left	r
007	1.0	109	ComRepSame	same	same	match	X	blue	X	blue	repeat	1.0537497699260712	1.0	True	response_right	b
007	1.0	110	RefSwiSame	same	same	match	X	red	X	blue	switch	0.7350435061380267	1.0	True	response_right	b
007	1.0	111	ComSwiSame	same	same	match	X	blue	X	red	switch	0.7700238591060042	1.0	True	response_right	b
007	1.0	112	ComRepDifferent	different	different	mismatch	O	blue	X	blue	repeat	0.8217944628559053	1.0	True	response_left	r
007	1.0	113	ComRepDifferent	different	different	mismatch	O	blue	X	blue	repeat	0.9372215950861572	1.0	True	response_left	r
007	1.0	114	ComRepDifferent	different	different	mismatch	O	blue	X	blue	repeat	0.7176989780273288	1.0	True	response_left	r
007	1.0	115	RefSwiDifferent	different	different	mismatch	O	red	X	blue	switch	1.3164405189454556	1.0	True	response_left	r
007	1.0	116	RefRepSame	same	same	match	O	red	O	red	repeat	1.2816753799561411	1.0	True	response_right	b
007	1.0	117	RefRepSame	same	same	match	O	red	O	red	repeat	0.7031311681494117	1.0	True	response_right	b
007	1.0	118	ComSwiDifferent	different	different	mismatch	X	blue	O	red	switch	0.9192106169648468	1.0	True	response_left	r
007	1.0	119	ComRepDifferent	different	different	mismatch	X	blue	O	blue	repeat	1.0641530000139028	1.0	True	response_left	r
007	1.0	120	RefSwiDifferent	different	different	mismatch	X	red	O	blue	switch	0.9205074571073056	1.0	True	response_left	r
007	1.0	121	RefRepSame	same	same	match	X	red	X	red	repeat	1.3349368090275675	1.0	True	response_right	b
007	1.0	122	ComSwiSame	same	same	match	X	blue	X	red	switch	0.8511070769745857	1.0	True	response_right	b
007	1.0	123	ComRepDifferent	different	different	mismatch	O	blue	X	blue	repeat	1.096622670069337	1.0	True	response_left	r
007	1.0	124	ComRepSame	same	same	match	X	blue	X	blue	repeat	0.8225004491396248	1.0	True	response_right	b
007	1.0	125	RefSwiDifferent	different	different	mismatch	O	red	X	blue	switch	0.8846885671373457	1.0	True	response_left	r
007	1.0	126	ComSwiDifferent	different	different	mismatch	X	blue	O	red	switch	1.2547895649913698	1.0	True	response_left	r
007	1.0	127	RefSwiDifferent	different	different	mismatch	X	red	O	blue	switch	1.2670784750953317	1.0	True	response_left	r
007	1.0	128	RefRepSame	same	same	match	X	red	X	red	repeat	1.0675228480249643	1.0	True	response_right	b
007	2.0	130	ComSwiDifferent	different	different	mismatch	X	blue	O	red	switch	0.699688188964501	1.0	True	response_left	r
007	2.0	131	ComRepSame	same	same	match	O	blue	O	blue	repeat	0.5322385730687529	1.0	True	response_right	b
007	2.0	132	ComRepDifferent	different	different	mismatch	X	blue	O	blue	repeat	0.6815579179674387	1.0	True	response_left	r
007	2.0	133	RefSwiSame	same	same	match	O	red	O	blue	switch	0.5513953869231045	1.0	True	response_right	b
007	2.0	134	ComSwiDifferent	different	different	mismatch	X	blue	O	red	switch	0.6555919400416315	1.0	True	response_left	r
007	2.0	135	RefSwiDifferent	different	different	mismatch	X	red	O	blue	switch	1.1826786641031504	1.0	True	response_left	r
007	2.0	136	ComSwiSame	same	same	match	X	blue	X	red	switch	0.7822575380560011	1.0	True	response_right	b
007	2.0	137	RefSwiSame	same	same	match	X	red	X	blue	switch	0.815883596194908	1.0	True	response_right	b
007	2.0	138	RefRepSame	same	same	match	X	red	X	red	repeat	0.6324561680667102	1.0	True	response_right	b
007	2.0	139	RefRepSame	same	same	match	X	red	X	red	repeat	0.6203632880933583	1.0	True	response_right	b
007	2.0	140	RefRepDifferent	different	different	mismatch	O	red	X	red	repeat	0.7333422859665006	1.0	True	response_left	r
007	2.0	141	ComSwiSame	same	same	match	O	blue	O	red	switch	0.5660452269949019	1.0	True	response_right	b
007	2.0	142	ComRepSame	same	same	match	O	blue	O	blue	repeat	0.8007885259576142	1.0	True	response_right	b
007	2.0	143	ComRepDifferent	different	different	mismatch	X	blue	O	blue	repeat	0.7713395380415022	1.0	True	response_left	r
007	2.0	144	RefSwiSame	same	same	match	O	red	O	blue	switch	0.5312480661086738	1.0	True	response_right	b
007	2.0	145	ComSwiDifferent	different	different	mismatch	X	blue	O	red	switch	0.7315427910070866	1.0	True	response_left	r
007	2.0	146	ComRepDifferent	different	different	mismatch	X	blue	O	blue	repeat	0.6158851168584079	1.0	True	response_left	r
007	2.0	147	ComRepDifferent	different	different	mismatch	X	blue	O	blue	repeat	0.6321978839114308	1.0	True	response_left	r
007	2.0	148	RefSwiSame	same	same	match	O	red	O	blue	switch	0.6524336158763617	1.0	True	response_right	b
007	2.0	149	RefRepSame	same	same	match	O	red	O	red	repeat	0.64741550385952	1.0	True	response_right	b
007	2.0	150	ComSwiSame	same	same	match	O	blue	O	red	switch	0.686849765945226	1.0	True	response_right	b
007	2.0	151	ComRepDifferent	different	different	mismatch	X	blue	O	blue	repeat	0.6322735080029815	1.0	True	response_left	r
007	2.0	152	RefSwiSame	same	same	match	O	red	O	blue	switch	0.6847346178255975	1.0	True	response_right	b
007	2.0	153	RefRepSame	same	same	match	O	red	O	red	repeat	0.5725805580150336	1.0	True	response_right	b
007	2.0	154	ComSwiDifferent	different	different	mismatch	X	blue	O	red	switch	1.3994912339840084	1.0	True	response_left	r
007	2.0	155	RefSwiDifferent	different	different	mismatch	X	red	O	blue	switch	1.236283406848088	1.0	True	response_left	r
007	2.0	156	RefRepSame	same	same	match	X	red	X	red	repeat	0.6635915588121861	1.0	True	response_right	b
007	2.0	157	ComSwiSame	same	same	match	X	blue	X	red	switch	0.6495222239755094	1.0	True	response_right	b
007	2.0	158	ComRepSame	same	same	match	X	blue	X	blue	repeat	0.6226471930276603	1.0	True	response_right	b
007	2.0	159	RefSwiDifferent	different	different	mismatch	O	red	X	blue	switch	0.8182135920505971	1.0	True	response_left	r
007	2.0	160	RefRepSame	same	same	match	O	red	O	red	repeat	0.5890305759385228	1.0	True	response_right	b
007	2.0	161	ComSwiDifferent	different	different	mismatch	X	blue	O	red	switch	0.8680494430009276	1.0	True	response_left	r
007	2.0	162	ComRepDifferent	different	different	mismatch	X	blue	O	blue	repeat	1.051796852145344	1.0	True	response_left	r
007	2.0	163	ComRepSame	same	same	match	O	blue	O	blue	repeat	0.8890107378829271	1.0	True	response_right	b
007	2.0	164	RefSwiSame	same	same	match	O	red	O	blue	switch	0.7506763560231775	1.0	True	response_right	b
007	2.0	165	RefRepDifferent	different	different	mismatch	X	red	O	red	repeat	0.8350145409349352	1.0	True	response_left	r
007	2.0	166	ComSwiSame	same	same	match	X	blue	X	red	switch	0.4515190399251878	1.0	True	response_right	b
007	2.0	167	ComRepDifferent	different	different	mismatch	O	blue	X	blue	repeat	0.8189126721117646	1.0	True	response_left	r
007	2.0	168	RefSwiSame	same	same	match	X	red	X	blue	switch	0.6870320520829409	1.0	True	response_right	b
007	2.0	169	ComSwiSame	same	same	match	X	blue	X	red	switch	0.6672835249919444	1.0	True	response_right	b
007	2.0	170	RefSwiSame	same	same	match	X	red	X	blue	switch	0.7333344530779868	1.0	True	response_right	b
007	2.0	171	ComSwiSame	same	same	match	X	blue	X	red	switch	0.6688569800462574	1.0	True	response_right	b
007	2.0	172	RefSwiSame	same	same	match	X	red	X	blue	switch	0.6997076771222055	1.0	True	response_right	b
007	2.0	173	RefRepSame	same	same	match	X	red	X	red	repeat	0.5852081661578268	1.0	True	response_right	b
007	2.0	174	ComSwiDifferent	different	different	mismatch	O	blue	X	red	switch	0.6845090221613646	1.0	True	response_left	r
007	2.0	175	ComRepDifferent	different	different	mismatch	O	blue	X	blue	repeat	0.9170931500848384	1.0	True	response_left	r
007	2.0	176	ComRepSame	same	same	match	X	blue	X	blue	repeat	0.7174446969293058	1.0	True	response_right	b
007	2.0	177	ComRepSame	same	same	match	X	blue	X	blue	repeat	1.03462204313837	1.0	True	response_right	b
007	2.0	178	RefSwiSame	same	same	match	X	red	X	blue	switch	0.6499453901778907	1.0	True	response_right	b
007	2.0	179	ComSwiDifferent	different	different	mismatch	O	blue	X	red	switch	0.7508333870209754	1.0	True	response_left	r
007	2.0	180	RefSwiDifferent	different	different	mismatch	O	red	X	blue	switch	1.2515894148964437	1.0	True	response_left	r
007	2.0	181	ComSwiDifferent	different	different	mismatch	X	blue	O	red	switch	0.7332670330069959	1.0	True	response_left	r
007	2.0	182	RefSwiSame	same	same	match	O	red	O	blue	switch	0.599469575099647	1.0	True	response_right	b
007	2.0	183	ComSwiDifferent	different	different	mismatch	X	blue	O	red	switch	0.7380979449953884	1.0	True	response_left	r
007	2.0	184	RefSwiDifferent	different	different	mismatch	X	red	O	blue	switch	1.0980160019826144	1.0	True	response_left	r
007	2.0	185	ComSwiSame	same	different	match	X	blue	X	red	switch	0.967859186930582	0.0	False	response_left	r
007	2.0	186	RefSwiDifferent	different	same	mismatch	O	red	X	blue	switch	1.79967350512743	0.0	False	response_right	b
007	2.0	187	RefRepDifferent	different	different	mismatch	X	red	O	red	repeat	0.8022364729549736	1.0	True	response_left	r
007	2.0	188	ComSwiSame	same	same	match	X	blue	X	red	switch	0.6665633129887283	1.0	True	response_right	b
007	2.0	189	ComRepSame	same	same	match	X	blue	X	blue	repeat	0.7168996708933264	1.0	True	response_right	b
007	2.0	190	ComRepDifferent	different	different	mismatch	O	blue	X	blue	repeat	0.720183591125533	1.0	True	response_left	r
007	2.0	191	RefSwiSame	same	same	match	X	red	X	blue	switch	1.167951098876074	1.0	True	response_right	b
007	2.0	192	RefRepSame	same	same	match	X	red	X	red	repeat	0.717755779158324	1.0	True	response_right	b
007	2.0	193	RefRepSame	same	same	match	X	red	X	red	repeat	0.6990605741739273	1.0	True	response_right	b
007	2.0	194	RefRepDifferent	different	same	mismatch	O	red	X	red	repeat	1.0831564739346504	0.0	False	response_right	b
007	2.0	195	RefRepDifferent	different	different	mismatch	X	red	O	red	repeat	1.2019625718239697	1.0	True	response_left	r
007	2.0	196	ComSwiDifferent	different	different	mismatch	O	blue	X	red	switch	1.0158748319372537	1.0	True	response_left	r
007	2.0	197	ComRepDifferent	different	different	mismatch	O	blue	X	blue	repeat	1.1337612778879702	1.0	True	response_left	r
007	2.0	198	ComRepSame	same	same	match	X	blue	X	blue	repeat	1.3486855970695617	1.0	True	response_right	b
007	2.0	199	ComRepDifferent	different	different	mismatch	O	blue	X	blue	repeat	0.7516942599322647	1.0	True	response_left	r
007	2.0	200	ComRepSame	same	same	match	X	blue	X	blue	repeat	1.0846174738835543	1.0	True	response_right	b
007	2.0	201	ComRepSame	same	same	match	X	blue	X	blue	repeat	1.4313375952187926	1.0	True	response_right	b
007	2.0	202	RefSwiDifferent	different	different	mismatch	O	red	X	blue	switch	0.8223735999781638	1.0	True	response_left	r
007	2.0	203	ComSwiSame	same	same	match	O	blue	O	red	switch	0.9840014528017492	1.0	True	response_right	b
007	2.0	204	RefSwiSame	same	same	match	O	red	O	blue	switch	0.800262541975826	1.0	True	response_right	b
007	2.0	205	RefRepDifferent	different	different	mismatch	X	red	O	red	repeat	0.6655921891797334	1.0	True	response_left	r
007	2.0	206	RefRepDifferent	different	different	mismatch	O	red	X	red	repeat	1.3178242410067469	1.0	True	response_left	r
007	2.0	207	ComSwiSame	same	same	match	O	blue	O	red	switch	0.8004196551628411	1.0	True	response_right	b
007	2.0	208	RefSwiDifferent	different	different	mismatch	X	red	O	blue	switch	0.7692652610130608	1.0	True	response_left	r
007	2.0	209	ComSwiSame	same	same	match	X	blue	X	red	switch	0.7689926179591566	1.0	True	response_right	b
007	2.0	210	ComRepDifferent	different	different	mismatch	O	blue	X	blue	repeat	0.7711484420578927	1.0	True	response_left	r
007	2.0	211	ComRepSame	same	same	match	X	blue	X	blue	repeat	0.8000339639838785	1.0	True	response_right	b
007	2.0	212	ComRepDifferent	different	different	mismatch	O	blue	X	blue	repeat	1.815950751071796	1.0	True	response_left	r
007	2.0	213	ComRepDifferent	different	different	mismatch	O	blue	X	blue	repeat	0.7508516609668732	1.0	True	response_left	r
007	2.0	214	ComRepDifferent	different	different	mismatch	O	blue	X	blue	repeat	0.6507443129085004	1.0	True	response_left	r
007	2.0	215	RefSwiSame	same	same	match	X	red	X	blue	switch	0.7534360580611974	1.0	True	response_right	b
007	2.0	216	RefRepSame	same	same	match	X	red	X	red	repeat	0.8177146550733596	1.0	True	response_right	b
007	2.0	217	RefRepDifferent	different	different	mismatch	O	red	X	red	repeat	1.0010508389677852	1.0	True	response_left	r
007	2.0	218	ComSwiSame	same	same	match	O	blue	O	red	switch	0.7822200648952276	1.0	True	response_right	b
007	2.0	219	RefSwiSame	same	same	match	O	red	O	blue	switch	1.2981189349666238	1.0	True	response_right	b
007	2.0	220	RefRepDifferent	different	different	mismatch	X	red	O	red	repeat	0.8508990069385618	1.0	True	response_left	r
007	2.0	221	ComSwiDifferent	different	different	mismatch	O	blue	X	red	switch	0.8376862269360572	1.0	True	response_left	r
007	2.0	222	ComRepDifferent	different	different	mismatch	O	blue	X	blue	repeat	1.7703048100229353	1.0	True	response_left	r
007	2.0	223	ComRepSame	same	same	match	X	blue	X	blue	repeat	0.7537504320498556	1.0	True	response_right	b
007	2.0	224	RefSwiDifferent	different	different	mismatch	O	red	X	blue	switch	1.9872030189726504	1.0	True	response_left	r
007	2.0	225	RefRepDifferent	different	different	mismatch	X	red	O	red	repeat	0.8987073311582208	1.0	True	response_left	r
007	2.0	226	ComSwiDifferent	different	different	mismatch	O	blue	X	red	switch	0.8539258900564164	1.0	True	response_left	r
007	2.0	227	RefSwiDifferent	different	different	mismatch	O	red	X	blue	switch	0.9551668639760464	1.0	True	response_left	r
007	2.0	228	RefRepDifferent	different	different	mismatch	X	red	O	red	repeat	1.5519290419761091	1.0	True	response_left	r
007	2.0	229	ComSwiSame	same	same	match	X	blue	X	red	switch	0.953434203984216	1.0	True	response_right	b
007	2.0	230	RefSwiDifferent	different	different	mismatch	O	red	X	blue	switch	0.9672895630355924	1.0	True	response_left	r
007	2.0	231	RefRepDifferent	different	different	mismatch	X	red	O	red	repeat	0.8006899640895426	1.0	True	response_left	r
007	2.0	232	ComSwiDifferent	different	different	mismatch	O	blue	X	red	switch	0.8342342430260032	1.0	True	response_left	r
007	2.0	233	ComRepSame	same	same	match	X	blue	X	blue	repeat	0.8180632370058447	1.0	True	response_right	b
007	2.0	234	RefSwiDifferent	different	different	mismatch	O	red	X	blue	switch	0.6840697298757732	1.0	True	response_left	r
007	2.0	235	ComSwiSame	same	same	match	O	blue	O	red	switch	0.7009191669058055	1.0	True	response_right	b
007	2.0	236	RefSwiSame	same	same	match	O	red	O	blue	switch	0.702100558904931	1.0	True	response_right	b
007	2.0	237	ComSwiSame	same	same	match	O	blue	O	red	switch	0.8375849288422614	1.0	True	response_right	b
007	2.0	238	ComRepSame	same	same	match	O	blue	O	blue	repeat	0.5520538149867207	1.0	True	response_right	b
007	2.0	239	RefSwiDifferent	different	different	mismatch	X	red	O	blue	switch	0.8679926958866417	1.0	True	response_left	r
007	2.0	240	RefRepDifferent	different	same	mismatch	O	red	X	red	repeat	0.6180291501805186	0.0	False	response_right	b
007	2.0	241	RefRepSame	same	same	match	O	red	O	red	repeat	0.9317585038952528	1.0	True	response_right	b
007	2.0	242	RefRepDifferent	different	different	mismatch	X	red	O	red	repeat	0.8341327290982008	1.0	True	response_left	r
007	2.0	243	RefRepDifferent	different	different	mismatch	O	red	X	red	repeat	0.7523703030310571	1.0	True	response_left	r
007	2.0	244	RefRepDifferent	different	different	mismatch	X	red	O	red	repeat	0.9025889257900416	1.0	True	response_left	r
007	2.0	245	RefRepSame	same	same	match	X	red	X	red	repeat	0.7853702758438885	1.0	True	response_right	b
007	2.0	246	ComSwiDifferent	different	different	mismatch	O	blue	X	red	switch	1.1659632520750165	1.0	True	response_left	r
007	2.0	247	RefSwiDifferent	different	different	mismatch	O	red	X	blue	switch	1.1816043900325894	1.0	True	response_left	r
007	2.0	248	RefRepSame	same	same	match	O	red	O	red	repeat	0.751624888041988	1.0	True	response_right	b
007	2.0	249	ComSwiDifferent	different	different	mismatch	X	blue	O	red	switch	0.6514500321354717	1.0	True	response_left	r
007	2.0	250	ComRepSame	same	same	match	O	blue	O	blue	repeat	1.6199757291469723	1.0	True	response_right	b
007	2.0	251	ComRepSame	same	same	match	O	blue	O	blue	repeat	0.932484604883939	1.0	True	response_right	b
007	2.0	252	RefSwiDifferent	different	different	mismatch	X	red	O	blue	switch	1.4546628720127046	1.0	True	response_left	r
007	2.0	253	RefRepSame	same	same	match	X	red	X	red	repeat	0.7215154760051519	1.0	True	response_right	b
007	2.0	254	ComSwiDifferent	different	different	mismatch	O	blue	X	red	switch	0.7370595159009099	1.0	True	response_left	r
007	2.0	255	RefSwiDifferent	different	different	mismatch	O	red	X	blue	switch	1.3497172170318663	1.0	True	response_left	r
007	2.0	256	RefRepSame	same	same	match	O	red	O	red	repeat	0.4518971219658851	1.0	True	response_right	b
007	2.0	257	RefRepSame	same	same	match	O	red	O	red	repeat	0.6363386870361865	1.0	True	response_right	b
008	1.0	1	ComSwiDifferent	different	different	mismatch	O	blue	X	red	switch	1.0000991357956082	1.0	True	response_left	r
008	1.0	2	RefSwiSame	same	same	match	X	red	X	blue	switch	1.0830707328859717	1.0	True	response_right	b
008	1.0	3	ComSwiDifferent	different	different	mismatch	O	blue	X	red	switch	1.2543925628997386	1.0	True	response_left	r
008	1.0	4	RefSwiDifferent	different	different	mismatch	O	red	X	blue	switch	1.2329354819376022	1.0	True	response_left	r
008	1.0	5	ComSwiDifferent	different	different	mismatch	X	blue	O	red	switch	0.8384248039219528	1.0	True	response_left	r
008	1.0	6	RefSwiSame	same	same	match	O	red	O	blue	switch	0.770403916016221	1.0	True	response_right	b
008	1.0	7	RefRepSame	same	same	match	O	red	O	red	repeat	0.8155511319637299	1.0	True	response_right	b
008	1.0	8	RefRepDifferent	different	different	mismatch	X	red	O	red	repeat	1.1824850300326943	1.0	True	response_left	r
008	1.0	9	ComSwiSame	same	same	match	X	blue	X	red	switch	0.6829708782024682	1.0	True	response_right	b
008	1.0	10	RefSwiSame	same	same	match	X	red	X	blue	switch	0.7195172179490328	1.0	True	response_right	b
008	1.0	11	RefRepDifferent	different	different	mismatch	O	red	X	red	repeat	1.0511695789173243	1.0	True	response_left	r
008	1.0	12	ComSwiSame	same	different	match	O	blue	O	red	switch	1.0168192049022764	0.0	False	response_left	r
008	1.0	13	RefSwiDifferent	different	different	mismatch	X	red	O	blue	switch	1.0489950510673225	1.0	True	response_left	r
008	1.0	14	ComSwiSame	same	same	match	X	blue	X	red	switch	0.5883834399282932	1.0	True	response_right	b
008	1.0	15	ComRepDifferent	different	different	mismatch	O	blue	X	blue	repeat	1.14899813500233	1.0	True	response_left	r
008	1.0	16	ComRepSame	same	same	match	X	blue	X	blue	repeat	0.9352470599114896	1.0	True	response_right	b
008	1.0	17	ComRepSame	same	same	match	X	blue	X	blue	repeat	1.1826705269049853	1.0	True	response_right	b
008	1.0	18	RefSwiSame	same	same	match	X	red	X	blue	switch	0.7338575841858983	1.0	True	response_right	b
008	1.0	19	RefRepSame	same	same	match	X	red	X	red	repeat	0.715411638142541	1.0	True	response_right	b
008	1.0	20	RefRepDifferent	different	different	mismatch	O	red	X	red	repeat	1.2823268701322377	1.0	True	response_left	r
008	1.0	21	ComSwiDifferent	different	different	mismatch	X	blue	O	red	switch	1.069076740881428	1.0	True	response_left	r
008	1.0	22	RefSwiDifferent	different	different	mismatch	X	red	O	blue	switch	0.9508344940841198	1.0	True	response_left	r
008	1.0	23	RefRepSame	same	same	match	X	red	X	red	repeat	0.7372749270871282	1.0	True	response_right	b
008	1.0	24	RefRepDifferent	different	different	mismatch	O	red	X	red	repeat	0.9166533518582582	1.0	True	response_left	r
008	1.0	25	RefRepSame	same	same	match	O	red	O	red	repeat	1.4179470790550113	1.0	True	response_right	b
008	1.0	26	RefRepSame	same	same	match	O	red	O	red	repeat	0.6831552488729358	1.0	True	response_right	b
008	1.0	27	ComSwiSame	same	same	match	O	blue	O	red	switch	0.8492821790277958	1.0	True	response_right	b
008	1.0	28	RefSwiDifferent	different	different	mismatch	X	red	O	blue	switch	0.8686981401406229	1.0	True	response_left	r
008	1.0	29	RefRepSame	same	same	match	X	red	X	red	repeat	1.102129781851545	1.0	True	response_right	b
008	1.0	30	RefRepSame	same	same	match	X	red	X	red	repeat	0.7671061630826443	1.0	True	response_right	b
008	1.0	31	ComSwiDifferent	different	different	mismatch	O	blue	X	red	switch	0.8516030651517212	1.0	True	response_left	r
008	1.0	32	RefSwiDifferent	different	different	mismatch	O	red	X	blue	switch	1.235141133191064	1.0	True	response_left	r
008	1.0	33	ComSwiDifferent	different	different	mismatch	X	blue	O	red	switch	0.7345842798240483	1.0	True	response_left	r
008	1.0	34	RefSwiDifferent	different	different	mismatch	X	red	O	blue	switch	1.822375618852675	1.0	True	response_left	r
008	1.0	35	RefRepSame	same	same	match	X	red	X	red	repeat	0.6890953090041876	1.0	True	response_right	b
008	1.0	36	RefRepDifferent	different	different	mismatch	O	red	X	red	repeat	0.8375410360749811	1.0	True	response_left	r
008	1.0	37	RefRepSame	same	same	match	O	red	O	red	repeat	0.7161259062122554	1.0	True	response_right	b
008	1.0	38	RefRepDifferent	different	different	mismatch	X	red	O	red	repeat	0.7199163120239973	1.0	True	response_left	r
008	1.0	39	ComSwiDifferent	different	different	mismatch	O	blue	X	red	switch	0.887773348018527	1.0	True	response_left	r
008	1.0	40	RefSwiSame	same	same	match	X	red	X	blue	switch	0.8204093480017036	1.0	True	response_right	b
008	1.0	41	ComSwiDifferent	different	different	mismatch	O	blue	X	red	switch	0.7356984079815447	1.0	True	response_left	r
008	1.0	42	ComRepSame	same	same	match	X	blue	X	blue	repeat	0.8688151380047202	1.0	True	response_right	b
008	1.0	43	ComRepSame	same	same	match	X	blue	X	blue	repeat	0.6866272720508277	1.0	True	response_right	b
008	1.0	44	ComRepSame	same	same	match	X	blue	X	blue	repeat	0.549429832957685	1.0	True	response_right	b
008	1.0	45	ComRepSame	same	same	match	X	blue	X	blue	repeat	0.8646864860784262	1.0	True	response_right	b
008	1.0	46	ComRepSame	same	same	match	X	blue	X	blue	repeat	0.4862727660220116	1.0	True	response_right	b
008	1.0	47	ComRepDifferent	different	different	mismatch	O	blue	X	blue	repeat	0.7045953490305692	1.0	True	response_left	r
008	1.0	48	ComRepDifferent	different	different	mismatch	O	blue	X	blue	repeat	0.7684862050227821	1.0	True	response_left	r
008	1.0	49	ComRepSame	same	same	match	X	blue	X	blue	repeat	0.7668637651950121	1.0	True	response_right	b
008	1.0	50	ComRepDifferent	different	different	mismatch	O	blue	X	blue	repeat	1.2826168229803443	1.0	True	response_left	r
008	1.0	51	RefSwiSame	same	same	match	X	red	X	blue	switch	1.2057070401497183	1.0	True	response_right	b
008	1.0	53	RefSwiSame	same	same	match	X	red	X	blue	switch	0.7694356418214738	1.0	True	response_right	b
008	1.0	54	RefRepDifferent	different	different	mismatch	O	red	X	red	repeat	1.1511150989681482	1.0	True	response_left	r
008	1.0	55	ComSwiSame	same	same	match	O	blue	O	red	switch	0.8223778510000557	1.0	True	response_right	b
008	1.0	56	ComRepSame	same	same	match	O	blue	O	blue	repeat	0.9679497599136084	1.0	True	response_right	b
008	1.0	57	ComRepSame	same	same	match	O	blue	O	blue	repeat	0.8519356418401003	1.0	True	response_right	b
008	1.0	58	ComRepDifferent	different	different	mismatch	X	blue	O	blue	repeat	1.033987204078585	1.0	True	response_left	r
008	1.0	59	ComRepDifferent	different	different	mismatch	X	blue	O	blue	repeat	1.288527542958036	1.0	True	response_left	r
008	1.0	60	ComRepDifferent	different	different	mismatch	X	blue	O	blue	repeat	0.8511234619654715	1.0	True	response_left	r
008	1.0	61	RefSwiDifferent	different	same	mismatch	X	red	O	blue	switch	1.15253594215028	0.0	False	response_right	b
008	1.0	62	ComSwiSame	same	same	match	X	blue	X	red	switch	0.905172351980582	1.0	True	response_right	b
008	1.0	63	ComRepSame	same	same	match	X	blue	X	blue	repeat	0.6669192598201334	1.0	True	response_right	b
008	1.0	64	ComRepSame	same	same	match	X	blue	X	blue	repeat	0.7159611640963703	1.0	True	response_right	b
008	1.0	65	ComRepDifferent	different	different	mismatch	O	blue	X	blue	repeat	0.9183143849950284	1.0	True	response_left	r
008	1.0	66	RefSwiDifferent	different	different	mismatch	O	red	X	blue	switch	1.1854245190043002	1.0	True	response_left	r
008	1.0	67	RefRepSame	same	same	match	O	red	O	red	repeat	0.9006163240410388	1.0	True	response_right	b
008	1.0	68	RefRepDifferent	different	different	mismatch	X	red	O	red	repeat	0.9483306508045644	1.0	True	response_left	r
008	1.0	69	RefRepSame	same	same	match	X	red	X	red	repeat	0.7210427860263735	1.0	True	response_right	b
008	1.0	70	ComSwiDifferent	different	different	mismatch	O	blue	X	red	switch	0.9707528369035572	1.0	True	response_left	r
008	1.0	71	ComRepSame	same	same	match	X	blue	X	blue	repeat	0.7005760888569057	1.0	True	response_right	b
008	1.0	72	RefSwiSame	same	same	match	X	red	X	blue	switch	0.637826194986701	1.0	True	response_right	b
008	1.0	73	ComSwiDifferent	different	different	mismatch	O	blue	X	red	switch	0.799284233013168	1.0	True	response_left	r
008	1.0	74	ComRepDifferent	different	different	mismatch	O	blue	X	blue	repeat	0.8172100409865379	1.0	True	response_left	r
008	1.0	75	RefSwiDifferent	different	different	mismatch	O	red	X	blue	switch	1.1006034368183464	1.0	True	response_left	r
008	1.0	76	RefRepDifferent	different	different	mismatch	X	red	O	red	repeat	1.2489260758738965	1.0	True	response_left	r
008	1.0	77	ComSwiDifferent	different	different	mismatch	O	blue	X	red	switch	0.6868140511214733	1.0	True	response_left	r
008	1.0	78	ComRepDifferent	different	different	mismatch	O	blue	X	blue	repeat	0.770344439893961	1.0	True	response_left	r
008	1.0	79	ComRepDifferent	different	different	mismatch	O	blue	X	blue	repeat	0.7183871518354863	1.0	True	response_left	r
008	1.0	80	RefSwiDifferent	different	different	mismatch	O	red	X	blue	switch	1.1335603559855372	1.0	True	response_left	r
008	1.0	81	ComSwiDifferent	different	different	mismatch	X	blue	O	red	switch	0.9375195000320672	1.0	True	response_left	r
008	1.0	82	RefSwiSame	same	same	match	O	red	O	blue	switch	0.8877596659585834	1.0	True	response_right	b
008	1.0	83	RefRepSame	same	same	match	O	red	O	red	repeat	0.7345405779778957	1.0	True	response_right	b
008	1.0	84	ComSwiSame	same	same	match	O	blue	O	red	switch	0.732424725079909	1.0	True	response_right	b
008	1.0	85	RefSwiDifferent	different	different	mismatch	X	red	O	blue	switch	1.2007966411765665	1.0	True	response_left	r
008	1.0	86	RefRepSame	same	same	match	X	red	X	red	repeat	0.7061456551309675	1.0	True	response_right	b
008	1.0	87	ComSwiSame	same	same	match	X	blue	X	red	switch	0.8553025319706649	1.0	True	response_right	b
008	1.0	88	RefSwiDifferent	different	different	mismatch	O	red	X	blue	switch	0.9708780890796334	1.0	True	response_left	r
008	1.0	89	ComSwiSame	same	same	match	O	blue	O	red	switch	0.9004928560461849	1.0	True	response_right	b
008	1.0	90	ComRepSame	same	same	match	O	blue	O	blue	repeat	0.6997656140010804	1.0	True	response_right	b
008	1.0	91	RefSwiSame	same	same	match	O	red	O	blue	switch	0.7321589919738472	1.0	True	response_right	b
008	1.0	92	RefRepSame	same	same	match	O	red	O	red	repeat	0.8173652291297913	1.0	True	response_right	b
008	1.0	93	RefRepSame	same	same	match	O	red	O	red	repeat	0.7825828630011529	1.0	True	response_right	b
008	1.0	94	RefRepSame	same	same	match	O	red	O	red	repeat	0.5213211260270327	1.0	True	response_right	b
008	1.0	95	ComSwiSame	same	same	match	O	blue	O	red	switch	0.7843256210908294	1.0	True	response_right	b
008	1.0	96	RefSwiSame	same	same	match	O	red	O	blue	switch	0.6840625610202551	1.0	True	response_right	b
008	1.0	97	ComSwiSame	same	same	match	O	blue	O	red	switch	0.9987731520086528	1.0	True	response_right	b
008	1.0	98	RefSwiDifferent	different	different	mismatch	X	red	O	blue	switch	1.3349587570410222	1.0	True	response_left	r
008	1.0	99	ComSwiDifferent	different	different	mismatch	O	blue	X	red	switch	1.1208007992245257	1.0	True	response_left	r
008	1.0	100	RefSwiDifferent	different	different	mismatch	O	red	X	blue	switch	1.5031774039380252	1.0	True	response_left	r
008	1.0	101	ComSwiDifferent	different	different	mismatch	X	blue	O	red	switch	1.0218298030085862	1.0	True	response_left	r
008	1.0	102	RefSwiSame	same	different	match	O	red	O	blue	switch	1.398828474106267	0.0	False	response_left	r
008	1.0	103	ComSwiDifferent	different	different	mismatch	X	blue	O	red	switch	1.705220022937283	1.0	True	response_left	r
008	1.0	104	ComRepDifferent	different	different	mismatch	X	blue	O	blue	repeat	0.7698347750119865	1.0	True	response_left	r
008	1.0	105	RefSwiDifferent	different	different	mismatch	X	red	O	blue	switch	1.1366308708675206	1.0	True	response_left	r
008	1.0	106	RefRepDifferent	different	different	mismatch	O	red	X	red	repeat	1.5996286768931895	1.0	True	response_left	r
008	1.0	107	RefRepDifferent	different	different	mismatch	X	red	O	red	repeat	1.183808411937207	1.0	True	response_left	r
008	1.0	108	ComSwiDifferent	different	different	mismatch	O	blue	X	red	switch	1.133624643087387	1.0	True	response_left	r
008	1.0	109	ComRepDifferent	different	different	mismatch	O	blue	X	blue	repeat	0.9555828359443694	1.0	True	response_left	r
008	1.0	110	RefSwiSame	same	same	match	X	red	X	blue	switch	1.0823892131447792	1.0	True	response_right	b
008	1.0	111	ComSwiSame	same	same	match	X	blue	X	red	switch	0.6219657559413463	1.0	True	response_right	b
008	1.0	112	ComRepSame	same	same	match	X	blue	X	blue	repeat	0.7700690838973969	1.0	True	response_right	b
008	1.0	113	ComRepSame	same	same	match	X	blue	X	blue	repeat	0.7705282638780773	1.0	True	response_right	b
008	1.0	114	RefSwiDifferent	different	different	mismatch	O	red	X	blue	switch	1.270423190901056	1.0	True	response_left	r
008	1.0	115	ComSwiSame	same	same	match	O	blue	O	red	switch	1.1332745749969035	1.0	True	response_right	b
008	1.0	116	ComRepDifferent	different	different	mismatch	X	blue	O	blue	repeat	0.8553318958729506	1.0	True	response_left	r
008	1.0	117	ComRepDifferent	different	different	mismatch	X	blue	O	blue	repeat	0.9001509028021246	1.0	True	response_left	r
008	1.0	118	ComRepDifferent	different	different	mismatch	X	blue	O	blue	repeat	0.7026243139989674	1.0	True	response_left	r
008	1.0	119	RefSwiSame	same	same	match	O	red	O	blue	switch	1.366466005099937	1.0	True	response_right	b
008	1.0	120	ComSwiSame	same	same	match	O	blue	O	red	switch	1.0146875909995288	1.0	True	response_right	b
008	1.0	121	RefSwiSame	same	same	match	O	red	O	blue	switch	0.8682355410419405	1.0	True	response_right	b
008	1.0	122	RefRepDifferent	different	different	mismatch	X	red	O	red	repeat	1.1533515620976686	1.0	True	response_left	r
008	1.0	123	ComSwiSame	same	same	match	X	blue	X	red	switch	1.182436743983999	1.0	True	response_right	b
008	1.0	124	RefSwiSame	same	same	match	X	red	X	blue	switch	1.068380763055757	1.0	True	response_right	b
008	1.0	125	RefRepDifferent	different	different	mismatch	O	red	X	red	repeat	0.816476582782343	1.0	True	response_left	r
008	1.0	126	RefRepDifferent	different	different	mismatch	X	red	O	red	repeat	1.2202954380773008	1.0	True	response_left	r
008	1.0	128	RefRepDifferent	different	different	mismatch	X	red	O	red	repeat	0.9344526419881732	1.0	True	response_left	r
008	2.0	130	ComSwiSame	same	same	match	O	blue	O	red	switch	1.037967975018546	1.0	True	response_right	b
008	2.0	131	ComRepDifferent	different	different	mismatch	X	blue	O	blue	repeat	1.2496413099579513	1.0	True	response_left	r
008	2.0	132	RefSwiDifferent	different	different	mismatch	X	red	O	blue	switch	0.9719511070288718	1.0	True	response_left	r
008	2.0	133	RefRepSame	same	same	match	X	red	X	red	repeat	0.95334299094975	1.0	True	response_right	b
008	2.0	134	ComSwiSame	same	same	match	X	blue	X	red	switch	0.8185045889113098	1.0	True	response_right	b
008	2.0	135	ComRepSame	same	same	match	X	blue	X	blue	repeat	0.7325588520616293	1.0	True	response_right	b
008	2.0	136	RefSwiDifferent	different	different	mismatch	O	red	X	blue	switch	1.070378964068368	1.0	True	response_left	r
008	2.0	137	RefRepSame	same	same	match	O	red	O	red	repeat	0.8651978019624949	1.0	True	response_right	b
008	2.0	138	ComSwiDifferent	different	different	mismatch	X	blue	O	red	switch	0.8000317208934575	1.0	True	response_left	r
008	2.0	139	ComRepDifferent	different	different	mismatch	X	blue	O	blue	repeat	1.3513508308678863	1.0	True	response_left	r
008	2.0	140	ComRepDifferent	different	different	mismatch	X	blue	O	blue	repeat	0.8505398551933467	1.0	True	response_left	r
008	2.0	141	RefSwiSame	same	same	match	O	red	O	blue	switch	0.7326390519738197	1.0	True	response_right	b
008	2.0	142	ComSwiSame	same	same	match	O	blue	O	red	switch	0.8491409318521619	1.0	True	response_right	b
008	2.0	143	ComRepSame	same	same	match	O	blue	O	blue	repeat	0.6515317151788622	1.0	True	response_right	b
008	2.0	144	RefSwiDifferent	different	different	mismatch	X	red	O	blue	switch	0.9179386049509048	1.0	True	response_left	r
008	2.0	145	RefRepDifferent	different	different	mismatch	O	red	X	red	repeat	1.2518800729885695	1.0	True	response_left	r
008	2.0	146	ComSwiSame	same	same	match	O	blue	O	red	switch	1.150773772969842	1.0	True	response_right	b
008	2.0	147	ComRepDifferent	different	different	mismatch	X	blue	O	blue	repeat	1.0645562671124935	1.0	True	response_left	r
008	2.0	148	ComRepDifferent	different	different	mismatch	X	blue	O	blue	repeat	0.734672789927572	1.0	True	response_left	r
008	2.0	149	RefSwiDifferent	different	different	mismatch	X	red	O	blue	switch	1.3362668850459158	1.0	True	response_left	r
008	2.0	150	RefRepSame	same	same	match	X	red	X	red	repeat	1.466173951048404	1.0	True	response_right	b
008	2.0	151	ComSwiSame	same	same	match	X	blue	X	red	switch	1.036095563089475	1.0	True	response_right	b
008	2.0	152	RefSwiDifferent	different	different	mismatch	O	red	X	blue	switch	1.3679350190795958	1.0	True	response_left	r
008	2.0	153	RefRepSame	same	same	match	O	red	O	red	repeat	0.7181848629843444	1.0	True	response_right	b
008	2.0	154	RefRepDifferent	different	different	mismatch	X	red	O	red	repeat	1.42113440297544	1.0	True	response_left	r
008	2.0	155	ComSwiSame	same	same	match	X	blue	X	red	switch	1.072549301898107	1.0	True	response_right	b
008	2.0	156	RefSwiSame	same	same	match	X	red	X	blue	switch	1.6523169411811978	1.0	True	response_right	b
008	2.0	157	ComSwiSame	same	same	match	X	blue	X	red	switch	0.7006092530209571	1.0	True	response_right	b
008	2.0	158	RefSwiSame	same	same	match	X	red	X	blue	switch	0.7361713270656765	1.0	True	response_right	b
008	2.0	159	ComSwiDifferent	different	different	mismatch	O	blue	X	red	switch	0.7827037610113621	1.0	True	response_left	r
008	2.0	160	ComRepSame	same	same	match	X	blue	X	blue	repeat	1.8391642679926008	1.0	True	response_right	b
008	2.0	161	ComRepDifferent	different	different	mismatch	O	blue	X	blue	repeat	1.6488803029060364	1.0	True	response_left	r
008	2.0	162	ComRepDifferent	different	different	mismatch	O	blue	X	blue	repeat	1.2847249498590827	1.0	True	response_left	r
008	2.0	163	RefSwiDifferent	different	different	mismatch	O	red	X	blue	switch	1.3191109241452068	1.0	True	response_left	r
008	2.0	164	RefRepDifferent	different	different	mismatch	X	red	O	red	repeat	1.0214019038248807	1.0	True	response_left	r
008	2.0	165	RefRepDifferent	different	different	mismatch	O	red	X	red	repeat	1.3652442819438877	1.0	True	response_left	r
008	2.0	166	ComSwiSame	same	same	match	O	blue	O	red	switch	0.932750501902774	1.0	True	response_right	b
008	2.0	167	RefSwiDifferent	different	different	mismatch	X	red	O	blue	switch	0.9836500680539756	1.0	True	response_left	r
008	2.0	168	RefRepSame	same	same	match	X	red	X	red	repeat	0.8010274490807205	1.0	True	response_right	b
008	2.0	169	RefRepDifferent	different	different	mismatch	O	red	X	red	repeat	0.5698287431150675	1.0	True	response_left	r
008	2.0	170	RefRepDifferent	different	different	mismatch	X	red	O	red	repeat	1.3504635139834136	1.0	True	response_left	r
008	2.0	171	RefRepSame	same	same	match	X	red	X	red	repeat	1.487004866823554	1.0	True	response_right	b
008	2.0	172	ComSwiSame	same	same	match	X	blue	X	red	switch	0.9815890991594642	1.0	True	response_right	b
008	2.0	173	ComRepSame	same	same	match	X	blue	X	blue	repeat	0.9514346839860082	1.0	True	response_right	b
008	2.0	174	ComRepDifferent	different	different	mismatch	O	blue	X	blue	repeat	0.8154178760014474	1.0	True	response_left	r
008	2.0	175	RefSwiDifferent	different	different	mismatch	O	red	X	blue	switch	1.6532481568865478	1.0	True	response_left	r
008	2.0	176	ComSwiDifferent	different	different	mismatch	X	blue	O	red	switch	0.816155105130747	1.0	True	response_left	r
008	2.0	177	ComRepSame	same	same	match	O	blue	O	blue	repeat	1.0166428291704506	1.0	True	response_right	b
008	2.0	178	RefSwiDifferent	different	different	mismatch	X	red	O	blue	switch	1.5522747500799596	1.0	True	response_left	r
008	2.0	179	ComSwiSame	same	same	match	X	blue	X	red	switch	0.719246138818562	1.0	True	response_right	b
008	2.0	180	ComRepDifferent	different	different	mismatch	O	blue	X	blue	repeat	1.3890930130146444	1.0	True	response_left	r
008	2.0	181	RefSwiDifferent	different	different	mismatch	O	red	X	blue	switch	0.9966551761608572	1.0	True	response_left	r
008	2.0	182	ComSwiDifferent	different	different	mismatch	X	blue	O	red	switch	0.8690449411515146	1.0	True	response_left	r
008	2.0	183	ComRepDifferent	different	different	mismatch	X	blue	O	blue	repeat	1.006057291990146	1.0	True	response_left	r
008	2.0	184	ComRepDifferent	different	different	mismatch	X	blue	O	blue	repeat	0.7502440898679197	1.0	True	response_left	r
008	2.0	185	ComRepSame	same	same	match	O	blue	O	blue	repeat	0.8181462050415576	1.0	True	response_right	b
008	2.0	186	ComRepDifferent	different	different	mismatch	X	blue	O	blue	repeat	1.6673730369657278	1.0	True	response_left	r
008	2.0	187	ComRepSame	same	same	match	O	blue	O	blue	repeat	0.8360709480475634	1.0	True	response_right	b
008	2.0	188	ComRepDifferent	different	different	mismatch	X	blue	O	blue	repeat	1.1504593689460307	1.0	True	response_left	r
008	2.0	189	RefSwiSame	same	same	match	O	red	O	blue	switch	1.9192589849699289	1.0	True	response_right	b
008	2.0	190	ComSwiSame	same	same	match	O	blue	O	red	switch	0.6863181458320469	1.0	True	response_right	b
008	2.0	191	RefSwiSame	same	same	match	O	red	O	blue	switch	0.6987466758582741	1.0	True	response_right	b
008	2.0	192	ComSwiSame	same	same	match	O	blue	O	red	switch	0.8687231549993157	1.0	True	response_right	b
008	2.0	193	RefSwiDifferent	different	different	mismatch	X	red	O	blue	switch	1.1997212760616094	1.0	True	response_left	r
008	2.0	194	ComSwiSame	same	same	match	X	blue	X	red	switch	0.8670637411996722	1.0	True	response_right	b
008	2.0	195	ComRepSame	same	same	match	X	blue	X	blue	repeat	0.921464019920677	1.0	True	response_right	b
008	2.0	196	RefSwiDifferent	different	different	mismatch	O	red	X	blue	switch	1.035016865003854	1.0	True	response_left	r
008	2.0	197	ComSwiSame	same	same	match	O	blue	O	red	switch	0.7713002779055387	1.0	True	response_right	b
008	2.0	198	ComRepSame	same	same	match	O	blue	O	blue	repeat	0.9516291229519992	1.0	True	response_right	b
008	2.0	199	RefSwiSame	same	same	match	O	red	O	blue	switch	0.934017842868343	1.0	True	response_right	b
008	2.0	200	ComSwiSame	same	same	match	O	blue	O	red	switch	1.3209208929911256	1.0	True	response_right	b
008	2.0	201	RefSwiSame	same	same	match	O	red	O	blue	switch	1.2660521210636944	1.0	True	response_right	b
008	2.0	202	ComSwiDifferent	different	different	mismatch	X	blue	O	red	switch	0.863320420961827	1.0	True	response_left	r
008	2.0	203	RefSwiDifferent	different	different	mismatch	X	red	O	blue	switch	1.30268280999735	1.0	True	response_left	r
008	2.0	204	RefRepDifferent	different	different	mismatch	O	red	X	red	repeat	1.4325006869621577	1.0	True	response_left	r
008	2.0	205	RefRepDifferent	different	different	mismatch	X	red	O	red	repeat	1.449610318057239	1.0	True	response_left	r
008	2.0	206	ComSwiSame	same	same	match	X	blue	X	red	switch	1.019292175071314	1.0	True	response_right	b
008	2.0	207	ComRepDifferent	different	different	mismatch	O	blue	X	blue	repeat	1.5684504068922251	1.0	True	response_left	r
008	2.0	208	ComRepSame	same	same	match	X	blue	X	blue	repeat	1.4035032920073718	1.0	True	response_right	b
008	2.0	209	ComRepDifferent	different	different	mismatch	O	blue	X	blue	repeat	0.9674198529683052	1.0	True	response_left	r
008	2.0	210	RefSwiSame	same	same	match	X	red	X	blue	switch	1.2329011359252036	1.0	True	response_right	b
008	2.0	211	RefRepDifferent	different	different	mismatch	O	red	X	red	repeat	0.8634841470047832	1.0	True	response_left	r
008	2.0	212	RefRepDifferent	different	different	mismatch	X	red	O	red	repeat	0.8180416109971702	1.0	True	response_left	r
008	2.0	213	RefRepDifferent	different	different	mismatch	O	red	X	red	repeat	1.2174112009815872	1.0	True	response_left	r
008	2.0	214	ComSwiDifferent	different	different	mismatch	X	blue	O	red	switch	1.271725059952587	1.0	True	response_left	r
008	2.0	216	RefSwiSame	same	different	match	O	red	O	blue	switch	1.4865499208681283	0.0	False	response_left	r
008	2.0	217	RefRepDifferent	different	different	mismatch	X	red	O	red	repeat	1.2654953359160572	1.0	True	response_left	r
008	2.0	218	RefRepSame	same	same	match	X	red	X	red	repeat	0.8654973648954183	1.0	True	response_right	b
008	2.0	219	RefRepSame	same	same	match	X	red	X	red	repeat	0.9199107089079916	1.0	True	response_right	b
008	2.0	220	ComSwiDifferent	different	different	mismatch	O	blue	X	red	switch	0.9175623080227524	1.0	True	response_left	r
008	2.0	221	RefSwiDifferent	different	different	mismatch	O	red	X	blue	switch	0.7352925238665193	1.0	True	response_left	r
008	2.0	222	RefRepSame	same	same	match	O	red	O	red	repeat	1.0329419551417232	1.0	True	response_right	b
008	2.0	223	RefRepDifferent	different	different	mismatch	X	red	O	red	repeat	0.9323938330635428	1.0	True	response_left	r
008	2.0	224	RefRepDifferent	different	different	mismatch	O	red	X	red	repeat	1.283240859862417	1.0	True	response_left	r
008	2.0	225	RefRepSame	same	same	match	O	red	O	red	repeat	1.8551127400714904	1.0	True	response_right	b
008	2.0	227	ComRepDifferent	different	different	mismatch	X	blue	O	blue	repeat	0.7345343960914761	1.0	True	response_left	r
008	2.0	228	RefSwiDifferent	different	different	mismatch	X	red	O	blue	switch	1.2364291639532894	1.0	True	response_left	r
008	2.0	229	ComSwiDifferent	different	different	mismatch	O	blue	X	red	switch	0.9677114840596914	1.0	True	response_left	r
008	2.0	230	RefSwiSame	same	same	match	X	red	X	blue	switch	1.519566243048757	1.0	True	response_right	b
008	2.0	231	RefRepDifferent	different	different	mismatch	O	red	X	red	repeat	1.0833309330046177	1.0	True	response_left	r
008	2.0	232	RefRepSame	same	same	match	O	red	O	red	repeat	0.8996839951723814	1.0	True	response_right	b
008	2.0	233	RefRepDifferent	different	different	mismatch	X	red	O	red	repeat	1.2511697029694917	1.0	True	response_left	r
008	2.0	234	ComSwiDifferent	different	different	mismatch	O	blue	X	red	switch	1.6163886371068656	1.0	True	response_left	r
008	2.0	235	ComRepSame	same	same	match	X	blue	X	blue	repeat	1.1653172669466585	1.0	True	response_right	b
008	2.0	236	RefSwiDifferent	different	different	mismatch	O	red	X	blue	switch	1.3185544440057129	1.0	True	response_left	r
008	2.0	237	RefRepSame	same	same	match	O	red	O	red	repeat	1.0842933610547334	1.0	True	response_right	b
008	2.0	238	ComSwiDifferent	different	different	mismatch	X	blue	O	red	switch	1.582712777191773	1.0	True	response_left	r
008	2.0	239	RefSwiSame	same	same	match	O	red	O	blue	switch	0.985210627084598	1.0	True	response_right	b
008	2.0	240	ComSwiDifferent	different	different	mismatch	X	blue	O	red	switch	1.050690082134679	1.0	True	response_left	r
008	2.0	241	RefSwiSame	same	same	match	O	red	O	blue	switch	1.0204539289698005	1.0	True	response_right	b
008	2.0	242	RefRepSame	same	same	match	O	red	O	red	repeat	0.7392833810299635	1.0	True	response_right	b
008	2.0	243	RefRepSame	same	same	match	O	red	O	red	repeat	1.0329523750115186	1.0	True	response_right	b
008	2.0	244	ComSwiDifferent	different	different	mismatch	X	blue	O	red	switch	1.252715203911066	1.0	True	response_left	r
008	2.0	245	ComRepSame	same	same	match	O	blue	O	blue	repeat	0.9720114339143038	1.0	True	response_right	b
008	2.0	246	RefSwiSame	same	same	match	O	red	O	blue	switch	1.4171692358795551	1.0	True	response_right	b
008	2.0	247	RefRepSame	same	same	match	O	red	O	red	repeat	1.5710112990345806	1.0	True	response_right	b
008	2.0	248	RefRepSame	same	same	match	O	red	O	red	repeat	1.5480902448762208	1.0	True	response_right	b
008	2.0	249	ComSwiDifferent	different	different	mismatch	X	blue	O	red	switch	1.5140049238689244	1.0	True	response_left	r
008	2.0	250	ComRepSame	same	same	match	O	blue	O	blue	repeat	0.7828108991961926	1.0	True	response_right	b
008	2.0	251	RefSwiSame	same	same	match	O	red	O	blue	switch	0.7331217008177191	1.0	True	response_right	b
008	2.0	252	ComSwiDifferent	different	different	mismatch	X	blue	O	red	switch	0.7690823778975755	1.0	True	response_left	r
008	2.0	253	ComRepSame	same	same	match	O	blue	O	blue	repeat	0.7977507491596043	1.0	True	response_right	b
008	2.0	254	RefSwiSame	same	same	match	O	red	O	blue	switch	1.0844771608244628	1.0	True	response_right	b
008	2.0	255	ComSwiDifferent	different	different	mismatch	X	blue	O	red	switch	0.9178416170179844	1.0	True	response_left	r
008	2.0	256	ComRepSame	same	same	match	O	blue	O	blue	repeat	1.6481529618613422	1.0	True	response_right	b
008	2.0	257	RefSwiSame	same	same	match	O	red	O	blue	switch	0.7699081529863179	1.0	True	response_right	b
010	1.0	1	RefRepDifferent	different	different	mismatch	X	red	O	red	repeat	0.516856144182384	1.0	True	response_left	r
010	1.0	2	ComSwiDifferent	different	different	mismatch	O	blue	X	red	switch	0.7476397110149264	1.0	True	response_left	r
010	1.0	3	ComRepSame	same	same	match	X	blue	X	blue	repeat	0.5993090039119124	1.0	True	response_right	b
010	1.0	4	RefSwiDifferent	different	different	mismatch	O	red	X	blue	switch	0.7545748981647193	1.0	True	response_left	r
010	1.0	5	RefRepDifferent	different	different	mismatch	X	red	O	red	repeat	0.6192871402017772	1.0	True	response_left	r
010	1.0	6	ComSwiSame	same	same	match	X	blue	X	red	switch	0.817067441996187	1.0	True	response_right	b
010	1.0	7	ComRepDifferent	different	different	mismatch	O	blue	X	blue	repeat	0.6337574422359467	1.0	True	response_left	r
010	1.0	8	RefSwiDifferent	different	different	mismatch	O	red	X	blue	switch	0.9722163267433644	1.0	True	response_left	r
010	1.0	9	ComSwiDifferent	different	different	mismatch	X	blue	O	red	switch	0.4324381230399012	1.0	True	response_left	r
010	1.0	10	ComRepDifferent	different	same	mismatch	X	blue	O	blue	repeat	0.6677200593985617	0.0	False	response_right	b
010	1.0	11	ComRepDifferent	different	different	mismatch	X	blue	O	blue	repeat	0.6181044587865472	1.0	True	response_left	r
010	1.0	12	ComRepSame	same	same	match	O	blue	O	blue	repeat	0.7513040420599282	1.0	True	response_right	b
010	1.0	13	ComRepDifferent	different	different	mismatch	X	blue	O	blue	repeat	0.7686399142257869	1.0	True	response_left	r
010	1.0	14	RefSwiDifferent	different	different	mismatch	X	red	O	blue	switch	0.9660678701475264	1.0	True	response_left	r
010	1.0	15	RefRepSame	same	same	match	X	red	X	red	repeat	0.5681927814148366	1.0	True	response_right	b
010	1.0	16	ComSwiSame	same	same	match	X	blue	X	red	switch	1.153466358780861	1.0	True	response_right	b
010	1.0	17	ComRepSame	same	same	match	X	blue	X	blue	repeat	0.732621967792511	1.0	True	response_right	b
010	1.0	18	RefSwiSame	same	same	match	X	red	X	blue	switch	0.5358198769390583	1.0	True	response_right	b
010	1.0	19	RefRepSame	same	same	match	X	red	X	red	repeat	0.5510697411373258	1.0	True	response_right	b
010	1.0	20	ComSwiSame	same	same	match	X	blue	X	red	switch	0.5325866034254432	1.0	True	response_right	b
010	1.0	21	RefSwiSame	same	same	match	X	red	X	blue	switch	0.5514694675803185	1.0	True	response_right	b
010	1.0	22	ComSwiSame	same	same	match	X	blue	X	red	switch	0.4881032691337168	1.0	True	response_right	b
010	1.0	23	RefSwiDifferent	different	different	mismatch	O	red	X	blue	switch	0.6543788718990982	1.0	True	response_left	r
010	1.0	24	RefRepSame	same	same	match	O	red	O	red	repeat	0.87106146896258	1.0	True	response_right	b
010	1.0	25	RefRepDifferent	different	different	mismatch	X	red	O	red	repeat	0.7378831850364804	1.0	True	response_left	r
010	1.0	26	RefRepSame	same	same	match	X	red	X	red	repeat	0.7724892804399133	1.0	True	response_right	b
010	1.0	27	ComSwiDifferent	different	different	mismatch	O	blue	X	red	switch	0.7855186583474278	1.0	True	response_left	r
010	1.0	28	RefSwiSame	same	same	match	X	red	X	blue	switch	0.6013035951182246	1.0	True	response_right	b
010	1.0	29	ComSwiDifferent	different	different	mismatch	O	blue	X	red	switch	0.6846029260195792	1.0	True	response_left	r
010	1.0	30	RefSwiDifferent	different	different	mismatch	O	red	X	blue	switch	0.654863019939512	1.0	True	response_left	r
010	1.0	31	ComSwiDifferent	different	different	mismatch	X	blue	O	red	switch	0.8969386890530586	1.0	True	response_left	r
010	1.0	32	ComRepDifferent	different	different	mismatch	X	blue	O	blue	repeat	0.6879585990682244	1.0	True	response_left	r
010	1.0	33	RefSwiDifferent	different	different	mismatch	X	red	O	blue	switch	1.2378135779872537	1.0	True	response_left	r
010	1.0	34	RefRepSame	same	same	match	X	red	X	red	repeat	0.6673533418215811	1.0	True	response_right	b
010	1.0	35	RefRepDifferent	different	different	mismatch	O	red	X	red	repeat	0.999449445400387	1.0	True	response_left	r
010	1.0	36	ComSwiDifferent	different	different	mismatch	X	blue	O	red	switch	0.9034568923525512	1.0	True	response_left	r
010	1.0	37	RefSwiDifferent	different	different	mismatch	X	red	O	blue	switch	0.7851447318680584	1.0	True	response_left	r
010	1.0	38	ComSwiSame	same	same	match	X	blue	X	red	switch	0.5673733525909483	1.0	True	response_right	b
010	1.0	39	ComRepDifferent	different	different	mismatch	O	blue	X	blue	repeat	0.7697128690779209	1.0	True	response_left	r
010	1.0	40	RefSwiSame	same	same	match	X	red	X	blue	switch	0.8159275483340025	1.0	True	response_right	b
010	1.0	41	RefRepSame	same	same	match	X	red	X	red	repeat	1.1840810338035226	1.0	True	response_right	b
010	1.0	42	ComSwiDifferent	different	different	mismatch	O	blue	X	red	switch	0.5710141900926828	1.0	True	response_left	r
010	1.0	43	RefSwiDifferent	different	different	mismatch	O	red	X	blue	switch	1.196534038055688	1.0	True	response_left	r
010	1.0	44	ComSwiDifferent	different	different	mismatch	X	blue	O	red	switch	0.9509568708017468	1.0	True	response_left	r
010	1.0	45	RefSwiSame	same	same	match	O	red	O	blue	switch	1.014957146719098	1.0	True	response_right	b
010	1.0	46	RefRepDifferent	different	different	mismatch	X	red	O	red	repeat	0.7513419850729406	1.0	True	response_left	r
010	1.0	47	RefRepDifferent	different	different	mismatch	O	red	X	red	repeat	0.6172494264319539	1.0	True	response_left	r
010	1.0	48	ComSwiSame	same	same	match	O	blue	O	red	switch	0.651250870898366	1.0	True	response_right	b
010	1.0	49	RefSwiDifferent	different	different	mismatch	X	red	O	blue	switch	0.6632948447950184	1.0	True	response_left	r
010	1.0	50	RefRepDifferent	different	different	mismatch	O	red	X	red	repeat	0.7696250779554248	1.0	True	response_left	r
010	1.0	51	ComSwiSame	same	same	match	O	blue	O	red	switch	0.7151977261528373	1.0	True	response_right	b
010	1.0	52	RefSwiDifferent	different	different	mismatch	X	red	O	blue	switch	0.703036003280431	1.0	True	response_left	r
010	1.0	53	RefRepSame	same	same	match	X	red	X	red	repeat	0.643222036305815	1.0	True	response_right	b
010	1.0	54	RefRepSame	same	same	match	X	red	X	red	repeat	0.5170286470092833	1.0	True	response_right	b
010	1.0	55	ComSwiDifferent	different	different	mismatch	O	blue	X	red	switch	0.7327199620194733	1.0	True	response_left	r
010	1.0	56	ComRepDifferent	different	different	mismatch	O	blue	X	blue	repeat	0.5989723266102374	1.0	True	response_left	r
010	1.0	57	RefSwiSame	same	same	match	X	red	X	blue	switch	0.5853399597108364	1.0	True	response_right	b
010	1.0	58	RefRepSame	same	same	match	X	red	X	red	repeat	0.6315420414321125	1.0	True	response_right	b
010	1.0	59	ComSwiSame	same	same	match	X	blue	X	red	switch	0.7150676962919533	1.0	True	response_right	b
010	1.0	60	ComRepSame	same	same	match	X	blue	X	blue	repeat	0.5350242736749351	1.0	True	response_right	b
010	1.0	61	RefSwiSame	same	same	match	X	red	X	blue	switch	0.5683076507411897	1.0	True	response_right	b
010	1.0	62	RefRepDifferent	different	different	mismatch	O	red	X	red	repeat	0.5004644449800253	1.0	True	response_left	r
010	1.0	63	RefRepDifferent	different	different	mismatch	X	red	O	red	repeat	0.6357367569580674	1.0	True	response_left	r
010	1.0	64	ComSwiDifferent	different	different	mismatch	O	blue	X	red	switch	0.782369134016335	1.0	True	response_left	r
010	1.0	65	ComRepSame	same	same	match	X	blue	X	blue	repeat	0.6493999762460589	1.0	True	response_right	b
010	1.0	66	RefSwiSame	same	same	match	X	red	X	blue	switch	0.648624855093658	1.0	True	response_right	b
010	1.0	67	RefRepDifferent	different	different	mismatch	O	red	X	red	repeat	0.7838482060469687	1.0	True	response_left	r
010	1.0	68	ComSwiDifferent	different	different	mismatch	X	blue	O	red	switch	0.4340011761523783	1.0	True	response_left	r
010	1.0	69	ComRepDifferent	different	different	mismatch	X	blue	O	blue	repeat	0.6328254099935293	1.0	True	response_left	r
010	1.0	70	RefSwiDifferent	different	different	mismatch	X	red	O	blue	switch	0.6859926180914044	1.0	True	response_left	r
010	1.0	71	RefRepDifferent	different	different	mismatch	O	red	X	red	repeat	0.9157422930002213	1.0	True	response_left	r
010	1.0	72	ComSwiDifferent	different	different	mismatch	X	blue	O	red	switch	0.8664630586281419	1.0	True	response_left	r
010	1.0	73	ComRepSame	same	same	match	O	blue	O	blue	repeat	1.4518409091979263	1.0	True	response_right	b
010	1.0	74	ComRepSame	same	same	match	O	blue	O	blue	repeat	0.6328874952159822	1.0	True	response_right	b
010	1.0	75	RefSwiSame	same	same	match	O	red	O	blue	switch	0.8184367120265961	1.0	True	response_right	b
010	1.0	76	ComSwiDifferent	different	different	mismatch	X	blue	O	red	switch	0.6310322759672999	1.0	True	response_left	r
010	1.0	77	RefSwiSame	same	same	match	O	red	O	blue	switch	0.6696719317696989	1.0	True	response_right	b
010	1.0	78	RefRepSame	same	same	match	O	red	O	red	repeat	0.4988304199650883	1.0	True	response_right	b
010	1.0	79	ComSwiDifferent	different	different	mismatch	X	blue	O	red	switch	0.6331024561077356	1.0	True	response_left	r
010	1.0	80	ComRepSame	same	same	match	O	blue	O	blue	repeat	0.7660861941985786	1.0	True	response_right	b
010	1.0	81	RefSwiSame	same	same	match	O	red	O	blue	switch	0.6364716379903257	1.0	True	response_right	b
010	1.0	82	RefRepSame	same	same	match	O	red	O	red	repeat	0.5989552140235901	1.0	True	response_right	b
010	1.0	83	RefRepSame	same	same	match	O	red	O	red	repeat	0.5180258881300688	1.0	True	response_right	b
010	1.0	84	RefRepSame	same	same	match	O	red	O	red	repeat	0.5156436329707503	1.0	True	response_right	b
010	1.0	85	RefRepSame	same	same	match	O	red	O	red	repeat	0.4650628701783716	1.0	True	response_right	b
010	1.0	86	ComSwiDifferent	different	different	mismatch	X	blue	O	red	switch	0.4850843381136656	1.0	True	response_left	r
010	1.0	87	RefSwiDifferent	different	different	mismatch	X	red	O	blue	switch	0.749849233776331	1.0	True	response_left	r
010	1.0	88	RefRepDifferent	different	different	mismatch	O	red	X	red	repeat	0.6204753997735679	1.0	True	response_left	r
010	1.0	89	RefRepSame	same	same	match	O	red	O	red	repeat	0.5655493829399347	1.0	True	response_right	b
010	1.0	90	ComSwiSame	same	same	match	O	blue	O	red	switch	0.4665859341621399	1.0	True	response_right	b
010	1.0	91	RefSwiSame	same	same	match	O	red	O	blue	switch	0.6350722219794989	1.0	True	response_right	b
010	1.0	92	RefRepSame	same	same	match	O	red	O	red	repeat	0.4712578007020056	1.0	True	response_right	b
010	1.0	93	RefRepDifferent	different	different	mismatch	X	red	O	red	repeat	0.6380942217074335	1.0	True	response_left	r
010	1.0	94	ComSwiSame	same	same	match	X	blue	X	red	switch	0.8485663370229304	1.0	True	response_right	b
010	1.0	95	ComRepSame	same	same	match	X	blue	X	blue	repeat	0.4673152971081435	1.0	True	response_right	b
010	1.0	96	ComRepDifferent	different	different	mismatch	O	blue	X	blue	repeat	0.6005718042142689	1.0	True	response_left	r
010	1.0	97	RefSwiDifferent	different	different	mismatch	O	red	X	blue	switch	0.4879506826400757	1.0	True	response_left	r
010	1.0	98	ComSwiDifferent	different	different	mismatch	X	blue	O	red	switch	0.4834809401072562	1.0	True	response_left	r
010	1.0	99	ComRepDifferent	different	same	mismatch	X	blue	O	blue	repeat	0.701599579770118	0.0	False	response_right	b
010	1.0	100	ComRepSame	same	same	match	O	blue	O	blue	repeat	0.7989889490418136	1.0	True	response_right	b
010	1.0	101	RefSwiSame	same	same	match	O	red	O	blue	switch	0.6038326593115926	1.0	True	response_right	b
010	1.0	102	RefRepDifferent	different	different	mismatch	X	red	O	red	repeat	0.7666181526146829	1.0	True	response_left	r
010	1.0	103	ComSwiSame	same	same	match	X	blue	X	red	switch	0.5541353733278811	1.0	True	response_right	b
010	1.0	104	RefSwiSame	same	same	match	X	red	X	blue	switch	0.5894891847856343	1.0	True	response_right	b
010	1.0	105	ComSwiSame	same	same	match	X	blue	X	red	switch	0.5349948592483997	1.0	True	response_right	b
010	1.0	106	RefSwiDifferent	different	different	mismatch	O	red	X	blue	switch	0.8186063952744007	1.0	True	response_left	r
010	1.0	107	ComSwiSame	same	same	match	O	blue	O	red	switch	0.6388169480487704	1.0	True	response_right	b
010	1.0	108	RefSwiSame	same	same	match	O	red	O	blue	switch	0.6508083622902632	1.0	True	response_right	b
010	1.0	109	RefRepDifferent	different	different	mismatch	X	red	O	red	repeat	0.8043805123306811	1.0	True	response_left	r
010	1.0	110	ComSwiSame	same	same	match	X	blue	X	red	switch	0.6003006231039762	1.0	True	response_right	b
010	1.0	111	ComRepSame	same	same	match	X	blue	X	blue	repeat	0.4191737701185047	1.0	True	response_right	b
010	1.0	112	ComRepDifferent	different	different	mismatch	O	blue	X	blue	repeat	0.8369888928718865	1.0	True	response_left	r
010	1.0	113	ComRepDifferent	different	different	mismatch	O	blue	X	blue	repeat	0.6662430791184306	1.0	True	response_left	r
010	1.0	114	ComRepSame	same	same	match	X	blue	X	blue	repeat	0.618175848852843	1.0	True	response_right	b
010	1.0	115	RefSwiDifferent	different	different	mismatch	O	red	X	blue	switch	0.7017126469872892	1.0	True	response_left	r
010	1.0	116	ComSwiSame	same	same	match	O	blue	O	red	switch	0.6021151700988412	1.0	True	response_right	b
010	1.0	117	ComRepDifferent	different	different	mismatch	X	blue	O	blue	repeat	0.5012988778762519	1.0	True	response_left	r
010	1.0	118	ComRepDifferent	different	different	mismatch	X	blue	O	blue	repeat	0.8848572480492294	1.0	True	response_left	r
010	1.0	119	ComRepSame	same	same	match	O	blue	O	blue	repeat	0.6160992491059005	1.0	True	response_right	b
010	1.0	120	ComRepSame	same	same	match	O	blue	O	blue	repeat	0.7015455542132258	1.0	True	response_right	b
010	1.0	121	RefSwiDifferent	different	different	mismatch	X	red	O	blue	switch	0.9672928429208696	1.0	True	response_left	r
010	1.0	122	ComSwiSame	same	same	match	X	blue	X	red	switch	0.548121431376785	1.0	True	response_right	b
010	1.0	123	ComRepSame	same	same	match	X	blue	X	blue	repeat	0.8517879308201373	1.0	True	response_right	b
010	1.0	124	ComRepSame	same	same	match	X	blue	X	blue	repeat	0.5670788995921612	1.0	True	response_right	b
010	1.0	125	ComRepDifferent	different	different	mismatch	O	blue	X	blue	repeat	1.3495472744107246	1.0	True	response_left	r
010	1.0	126	ComRepDifferent	different	different	mismatch	O	blue	X	blue	repeat	0.7017214996740222	1.0	True	response_left	r
010	1.0	127	RefSwiSame	same	same	match	X	red	X	blue	switch	0.6491791517473757	1.0	True	response_right	b
010	1.0	128	RefRepDifferent	different	different	mismatch	O	red	X	red	repeat	0.7226028391160071	1.0	True	response_left	r
010	2.0	130	RefRepSame	same	same	match	O	red	O	red	repeat	0.6049536843784153	1.0	True	response_right	b
010	2.0	131	ComSwiDifferent	different	different	mismatch	X	blue	O	red	switch	0.5863308520056307	1.0	True	response_left	r
010	2.0	132	RefSwiSame	same	same	match	O	red	O	blue	switch	0.5506713599897921	1.0	True	response_right	b
010	2.0	133	ComSwiDifferent	different	different	mismatch	X	blue	O	red	switch	0.5209541991353035	1.0	True	response_left	r
010	2.0	134	RefSwiSame	same	same	match	O	red	O	blue	switch	0.6489199688658118	1.0	True	response_right	b
010	2.0	135	ComSwiSame	same	same	match	O	blue	O	red	switch	0.5675314590334892	1.0	True	response_right	b
010	2.0	136	RefSwiDifferent	different	different	mismatch	X	red	O	blue	switch	0.6829323768615723	1.0	True	response_left	r
010	2.0	137	ComSwiSame	same	same	match	X	blue	X	red	switch	0.8162333583459258	1.0	True	response_right	b
010	2.0	138	ComRepSame	same	same	match	X	blue	X	blue	repeat	0.5655414159409702	1.0	True	response_right	b
010	2.0	139	RefSwiSame	same	same	match	X	red	X	blue	switch	0.5230159657076001	1.0	True	response_right	b
010	2.0	140	RefRepDifferent	different	different	mismatch	O	red	X	red	repeat	0.5861932970583439	1.0	True	response_left	r
010	2.0	141	RefRepSame	same	same	match	O	red	O	red	repeat	0.5505368248559535	1.0	True	response_right	b
010	2.0	142	ComSwiDifferent	different	different	mismatch	X	blue	O	red	switch	0.6649108505807817	1.0	True	response_left	r
010	2.0	143	ComRepDifferent	different	different	mismatch	X	blue	O	blue	repeat	0.6210858561098576	1.0	True	response_left	r
010	2.0	144	ComRepSame	same	same	match	O	blue	O	blue	repeat	0.8334158551879227	1.0	True	response_right	b
010	2.0	145	ComRepDifferent	different	different	mismatch	X	blue	O	blue	repeat	0.8680781382136047	1.0	True	response_left	r
010	2.0	146	ComRepDifferent	different	different	mismatch	X	blue	O	blue	repeat	0.7007841351442039	1.0	True	response_left	r
010	2.0	147	ComRepSame	same	same	match	O	blue	O	blue	repeat	0.5188192911446095	1.0	True	response_right	b
010	2.0	148	ComRepSame	same	same	match	O	blue	O	blue	repeat	0.6357385581359267	1.0	True	response_right	b
010	2.0	149	ComRepSame	same	same	match	O	blue	O	blue	repeat	0.5218655257485807	1.0	True	response_right	b
010	2.0	150	RefSwiSame	same	same	match	O	red	O	blue	switch	0.6729960213415325	1.0	True	response_right	b
010	2.0	151	ComSwiSame	same	same	match	O	blue	O	red	switch	0.4541788147762418	1.0	True	response_right	b
010	2.0	152	ComRepDifferent	different	different	mismatch	X	blue	O	blue	repeat	0.7664061081595719	1.0	True	response_left	r
010	2.0	153	RefSwiSame	same	same	match	O	red	O	blue	switch	0.5842968169599771	1.0	True	response_right	b
010	2.0	154	ComSwiDifferent	different	different	mismatch	X	blue	O	red	switch	0.6353183458559215	1.0	True	response_left	r
010	2.0	155	ComRepDifferent	different	different	mismatch	X	blue	O	blue	repeat	0.5326044159010053	1.0	True	response_left	r
010	2.0	156	ComRepDifferent	different	different	mismatch	X	blue	O	blue	repeat	0.464242348447442	1.0	True	response_left	r
010	2.0	157	ComRepDifferent	different	different	mismatch	X	blue	O	blue	repeat	0.6021222029812634	1.0	True	response_left	r
010	2.0	158	ComRepDifferent	different	different	mismatch	X	blue	O	blue	repeat	0.4845596281811595	1.0	True	response_left	r
010	2.0	159	RefSwiDifferent	different	different	mismatch	X	red	O	blue	switch	0.6036381749436259	1.0	True	response_left	r
010	2.0	160	RefRepSame	same	same	match	X	red	X	red	repeat	0.6365647041238844	1.0	True	response_right	b
010	2.0	161	ComSwiDifferent	different	different	mismatch	O	blue	X	red	switch	0.6687477249652147	1.0	True	response_left	r
010	2.0	162	RefSwiSame	same	same	match	X	red	X	blue	switch	0.7342525399290025	1.0	True	response_right	b
010	2.0	163	ComSwiDifferent	different	different	mismatch	O	blue	X	red	switch	0.6550101232714951	1.0	True	response_left	r
010	2.0	164	ComRepSame	same	same	match	X	blue	X	blue	repeat	0.6505884509533644	1.0	True	response_right	b
010	2.0	165	ComRepSame	same	same	match	X	blue	X	blue	repeat	0.5830876938998699	1.0	True	response_right	b
010	2.0	166	ComRepDifferent	different	different	mismatch	O	blue	X	blue	repeat	0.6502566207200289	1.0	True	response_left	r
010	2.0	167	ComRepDifferent	different	different	mismatch	O	blue	X	blue	repeat	0.4848458357155323	1.0	True	response_left	r
010	2.0	168	ComRepSame	same	same	match	X	blue	X	blue	repeat	0.668074905872345	1.0	True	response_right	b
010	2.0	169	RefSwiSame	same	same	match	X	red	X	blue	switch	0.7477570800110698	1.0	True	response_right	b
010	2.0	170	RefRepDifferent	different	different	mismatch	O	red	X	red	repeat	0.7324207960627973	1.0	True	response_left	r
010	2.0	171	RefRepSame	same	same	match	O	red	O	red	repeat	0.6520315832458436	1.0	True	response_right	b
010	2.0	172	RefRepSame	same	same	match	O	red	O	red	repeat	0.5490816868841648	1.0	True	response_right	b
010	2.0	173	RefRepSame	same	same	match	O	red	O	red	repeat	0.4328620652668178	1.0	True	response_right	b
010	2.0	174	RefRepDifferent	different	different	mismatch	X	red	O	red	repeat	0.7190280589275062	1.0	True	response_left	r
010	2.0	175	RefRepDifferent	different	different	mismatch	O	red	X	red	repeat	0.8177647958509624	1.0	True	response_left	r
010	2.0	176	ComSwiDifferent	different	different	mismatch	X	blue	O	red	switch	0.7348426752723753	1.0	True	response_left	r
010	2.0	177	ComRepSame	same	same	match	O	blue	O	blue	repeat	0.6063888249918818	1.0	True	response_right	b
010	2.0	178	ComRepDifferent	different	different	mismatch	X	blue	O	blue	repeat	0.7341089751571417	1.0	True	response_left	r
010	2.0	179	ComRepDifferent	different	different	mismatch	X	blue	O	blue	repeat	0.5819429652765393	1.0	True	response_left	r
010	2.0	180	RefSwiSame	same	same	match	O	red	O	blue	switch	0.6355913439765573	1.0	True	response_right	b
010	2.0	181	ComSwiDifferent	different	different	mismatch	X	blue	O	red	switch	0.603519881144166	1.0	True	response_left	r
010	2.0	182	ComRepDifferent	different	different	mismatch	X	blue	O	blue	repeat	0.6510216677561402	1.0	True	response_left	r
010	2.0	183	ComRepDifferent	different	different	mismatch	X	blue	O	blue	repeat	0.634321556892246	1.0	True	response_left	r
010	2.0	184	ComRepDifferent	different	different	mismatch	X	blue	O	blue	repeat	0.6060184892266989	1.0	True	response_left	r
010	2.0	185	RefSwiSame	same	same	match	O	red	O	blue	switch	0.6209501572884619	1.0	True	response_right	b
010	2.0	186	ComSwiDifferent	different	different	mismatch	X	blue	O	red	switch	0.5890110698528588	1.0	True	response_left	r
010	2.0	187	ComRepDifferent	different	different	mismatch	X	blue	O	blue	repeat	0.5889577739872038	1.0	True	response_left	r
010	2.0	188	RefSwiDifferent	different	different	mismatch	X	red	O	blue	switch	0.7869267011992633	1.0	True	response_left	r
010	2.0	189	RefRepDifferent	different	different	mismatch	O	red	X	red	repeat	0.6162409489043057	1.0	True	response_left	r
010	2.0	190	RefRepSame	same	same	match	O	red	O	red	repeat	0.6725298073142767	1.0	True	response_right	b
010	2.0	191	ComSwiSame	same	same	match	O	blue	O	red	switch	0.7351516289636493	1.0	True	response_right	b
010	2.0	192	ComRepSame	same	same	match	O	blue	O	blue	repeat	0.5503366971388459	1.0	True	response_right	b
010	2.0	193	RefSwiDifferent	different	different	mismatch	X	red	O	blue	switch	0.6691362103447318	1.0	True	response_left	r
010	2.0	194	ComSwiDifferent	different	different	mismatch	O	blue	X	red	switch	0.6667995522730052	1.0	True	response_left	r
010	2.0	195	ComRepSame	same	same	match	X	blue	X	blue	repeat	0.5656079477630556	1.0	True	response_right	b
010	2.0	196	RefSwiSame	same	same	match	X	red	X	blue	switch	0.6701655723154545	1.0	True	response_right	b
010	2.0	197	RefRepDifferent	different	different	mismatch	O	red	X	red	repeat	0.588524591177702	1.0	True	response_left	r
010	2.0	198	RefRepSame	same	same	match	O	red	O	red	repeat	0.6536856591701508	1.0	True	response_right	b
010	2.0	199	RefRepDifferent	different	different	mismatch	X	red	O	red	repeat	0.6557345963083208	1.0	True	response_left	r
010	2.0	200	RefRepSame	same	same	match	X	red	X	red	repeat	0.6347684301435947	1.0	True	response_right	b
010	2.0	201	RefRepSame	same	same	match	X	red	X	red	repeat	0.518625914119184	1.0	True	response_right	b
010	2.0	202	ComSwiSame	same	same	match	X	blue	X	red	switch	0.6018951497972012	1.0	True	response_right	b
010	2.0	203	RefSwiSame	same	same	match	X	red	X	blue	switch	0.5682586021721363	1.0	True	response_right	b
010	2.0	204	ComSwiDifferent	different	different	mismatch	O	blue	X	red	switch	0.6860537328757346	1.0	True	response_left	r
010	2.0	205	RefSwiDifferent	different	different	mismatch	O	red	X	blue	switch	0.6389826000668108	1.0	True	response_left	r
010	2.0	206	ComSwiDifferent	different	different	mismatch	X	blue	O	red	switch	0.7307154121808708	1.0	True	response_left	r
010	2.0	207	RefSwiSame	same	same	match	O	red	O	blue	switch	0.5047854208387434	1.0	True	response_right	b
010	2.0	208	ComSwiDifferent	different	different	mismatch	X	blue	O	red	switch	0.5499189640395343	1.0	True	response_left	r
010	2.0	209	RefSwiDifferent	different	same	mismatch	X	red	O	blue	switch	1.6992982542142272	0.0	False	response_right	b
010	2.0	210	RefRepSame	same	same	match	X	red	X	red	repeat	0.5500911632552743	1.0	True	response_right	b
010	2.0	211	ComSwiSame	same	same	match	X	blue	X	red	switch	0.5388549263589084	1.0	True	response_right	b
010	2.0	212	RefSwiDifferent	different	different	mismatch	O	red	X	blue	switch	0.6843615127727389	1.0	True	response_left	r
010	2.0	213	ComSwiSame	same	same	match	O	blue	O	red	switch	0.5503727253526449	1.0	True	response_right	b
010	2.0	214	RefSwiDifferent	different	different	mismatch	X	red	O	blue	switch	0.9153473791666328	1.0	True	response_left	r
010	2.0	215	RefRepDifferent	different	different	mismatch	O	red	X	red	repeat	1.300992004107684	1.0	True	response_left	r
010	2.0	216	RefRepSame	same	same	match	O	red	O	red	repeat	0.5857516899704933	1.0	True	response_right	b
010	2.0	217	RefRepSame	same	same	match	O	red	O	red	repeat	0.6366667160764337	1.0	True	response_right	b
010	2.0	218	ComSwiSame	same	same	match	O	blue	O	red	switch	0.5193215860053897	1.0	True	response_right	b
010	2.0	219	ComRepSame	same	same	match	O	blue	O	blue	repeat	0.5525166857987642	1.0	True	response_right	b
010	2.0	220	ComRepSame	same	same	match	O	blue	O	blue	repeat	0.602272367104888	1.0	True	response_right	b
010	2.0	221	RefSwiSame	same	same	match	O	red	O	blue	switch	0.4496188852936029	1.0	True	response_right	b
010	2.0	222	ComSwiDifferent	different	different	mismatch	X	blue	O	red	switch	0.6827783300541341	1.0	True	response_left	r
010	2.0	223	RefSwiSame	same	same	match	O	red	O	blue	switch	0.585544659756124	1.0	True	response_right	b
010	2.0	224	RefRepDifferent	different	different	mismatch	X	red	O	red	repeat	0.9729156820103526	1.0	True	response_left	r
010	2.0	225	ComSwiSame	same	same	match	X	blue	X	red	switch	0.434583961032331	1.0	True	response_right	b
010	2.0	226	RefSwiSame	same	same	match	X	red	X	blue	switch	0.6199002722278237	1.0	True	response_right	b
010	2.0	227	ComSwiDifferent	different	different	mismatch	O	blue	X	red	switch	1.0332410321570933	1.0	True	response_left	r
010	2.0	228	ComRepSame	same	same	match	X	blue	X	blue	repeat	1.1018677521497011	1.0	True	response_right	b
[truncated: 6,812 more rows]
